# Supplementary material for: Transcriptomic analysis of Rhizobium leguminosarum bacteroids in determinate and indeterminate nodules
Source: Microb Genom. 2019 Feb 19;5(2):e000254. doi: 10.1099/mgen.0.000254 (PMC6421345; doi:10.1099/mgen.0.000254)
Supplement: Supplementary File 2 [file mgen-5-254-s002.xlsx]

## Sheet: Table S1 - Rlp4292
Table S1. Raw data of read counts and TPM per locus, for each replicate of strain Rlp4292
	Rlp4292 free-living i (LIB2402)		Rlp4292 free-living ii (LIB2403)		Rlp4292 free-living iii (LIB2404)		Rlp4292 bacteroid i (LIB2396)		Rlp4292 bacteroid ii (LIB2397)		Rlp4292 bacteroid iii (LIB2398)
Locus	Reads	TPM	Reads	TPM	Reads	TPM	Reads	TPM	Reads	TPM	Reads	TPM
Rleg18DRAFT_0001	641246	7425.12	256509	8415.97	286592	7479.43	46536	1713.35	73771	1372.59	72605	1288.03
Rleg18DRAFT_0002	63916	7186.1	25566	8144.59	27843	7055.46	5622	2009.8	10558	1907.39	10788	1858.26
Rleg18DRAFT_0003	39546	6265.06	15519	6966.41	14171	5059.98	5802	2922.67	7882	2006.48	8650	2099.53
Rleg18DRAFT_0004	64644	7114.94	21865	6818.91	25740	6385.24	21149	7401.36	33849	5986.38	42109	7100.68
Rleg18DRAFT_0005	97407	7774.73	43029	9731.49	41979	7551.85	69701	17689.4	82992	10644	114112	13954.3
Rleg18DRAFT_0006	153427	5044.77	62999	5869.43	57349	4250.02	26704	2791.87	38095	2012.72	40840	2057.35
Rleg18DRAFT_0007	405712	6831.13	126309	6026.04	112572	4272	11550	618.352	25591	692.369	25757	664.435
Rleg18DRAFT_0008	220080	4008.99	65101	3360.2	52056	2137.23	19752	1144.05	23943	700.823	24135	673.572
Rleg18DRAFT_0009	73032	5090.83	26153	5165.59	24955	3920.66	6880	1524.9	12220	1368.74	17258	1843.1
Rleg18DRAFT_0010	135707	4683.02	44825	4382.96	37401	2908.93	15911	1745.82	25344	1405.32	25241	1334.48
Rleg18DRAFT_0011	19967	8463.87	5583	6705.74	6088	5816.43	996	1342.44	1841	1253.96	1594	1035.21
Rleg18DRAFT_0012	274253	13462.9	70583	9817.7	61964	6855.71	12280	1916.74	24521	1934.2	23345	1755.75
Rleg18DRAFT_0013	296100	11177	89826	9607.53	83723	7122.91	13897	1667.96	36184	2194.72	34369	1987.63
Rleg18DRAFT_0014	100102	10064.1	28493	8116.98	27567	6246.67	4662	1490.34	11461	1851.53	8502	1309.59
Rleg18DRAFT_0015	87576	8324.51	22768	6132.27	24742	5300.72	2217	670.067	4457	680.756	4486	653.304
Rleg18DRAFT_0016	94736	6738.51	27750	5592.87	26045	4175.41	2461	556.596	6188	707.253	7489	816.123
Rleg18DRAFT_0017	325606	10223.9	109085	9705.33	104944	7426.87	67123	6701.51	105953	5345.78	114871	5526.05
Rleg18DRAFT_0018	51210	5636.34	14920	4653.02	13535	3357.59	3466	1212.97	7364	1302.36	8691	1465.53
Rleg18DRAFT_0019	165584	6659.04	53505	6096.92	53118	4814.61	17720	2265.87	25139	1624.49	22952	1414.15
Rleg18DRAFT_0020	193444	10013.1	73825	10827.8	68881	8036.01	11072	1822.3	16598	1380.53	15864	1258.09
Rleg18DRAFT_0021	262412	11981.6	124567	16116	202880	20878.4	23889	3468.23	31578	2316.81	38794	2713.8
Rleg18DRAFT_0022	153015	17020.5	69302	21842.7	126411	31692	3961	1400.95	6989	1249.19	6967	1187.32
Rleg18DRAFT_0023	644621	5954.21	253112	6624.54	319636	6654.29	58159	1708.11	79158	1174.87	84712	1198.8
Rleg18DRAFT_0024	210177	16158.9	93547	20378.9	114002	19754.5	39261	9597.72	62488	7719.68	63420	7470.27
Rleg18DRAFT_0025	21097	8594.44	5843	6744.59	4858	4460.47	370	479.267	673	440.542	1451	905.622
Rleg18DRAFT_0026	326691	7870.71	98934	6753.75	84464	4586.43	11342	868.851	23862	923.759	25990	959.324
Rleg18DRAFT_0027	290332	5738.6	90265	5055.37	90837	4046.69	24908	1565.41	45510	1445.42	36795	1114.25
Rleg18DRAFT_0028	17224	3751.97	6824	4211.99	3608	1771.4	791	547.874	947	331.475	732	244.297
Rleg18DRAFT_0029	86186	6007.75	28188	5567.53	29861	4691.43	6461	1432.04	8134	911.076	8634	922.082
Rleg18DRAFT_0030	82555	10276.2	31746	11196.9	34288	9619.56	12274	4857.94	18505	3701.28	17775	3389.84
Rleg18DRAFT_0031	77831	2386.52	25977	2256.96	26925	1860.77	14491	1412.83	22563	1111.69	24429	1147.63
Rleg18DRAFT_0032	22932	3805.99	6486	3050.18	6535	2444.54	119	62.7989	898	239.485	757	192.488
Rleg18DRAFT_0033	39740	5194.03	10703	3963.74	11398	3357.62	2734	1136.2	5809	1219.98	5538	1108.95
Rleg18DRAFT_0034	38422	5356.55	9216	3640.58	10018	3147.84	1726	765.112	4088	915.78	5185	1107.48
Rleg18DRAFT_0035	42826	5597.37	14134	5234.37	11482	3382.36	1191	494.957	1724	362.067	1993	399.086
Rleg18DRAFT_0036	50204	5965.16	15203	5118.42	12428	3328.21	717	270.883	899	171.64	1112	202.428
Rleg18DRAFT_0037	97133	13912.7	24370	9890.59	23687	7646.8	3585	1632.72	5618	1293.01	5481	1202.78
Rleg18DRAFT_0038	26944	8049.34	7883	6672.87	8563	5765.68	1437	1365	2924	1403.62	2742	1255.01
Rleg18DRAFT_0039	115885	5609.7	38497	5280.35	43286	4722.65	5539	852.556	10338	804.127	10059	746.019
Rleg18DRAFT_0040	63776	10419.4	18690	8652.04	17229	6344.14	669	347.529	2538	666.275	1679	420.261
Rleg18DRAFT_0041	32453	5220.45	11539	5259.5	9526	3453.74	503	257.276	1341	346.623	1048	258.284
Rleg18DRAFT_0042	29068	3268.12	11310	3603.04	8194	2076.37	487	174.097	1263	228.172	1170	201.536
Rleg18DRAFT_0043	70966	6082.15	21595	5244.24	22839	4411.74	364	99.1944	1497	206.16	1715	225.192
Rleg18DRAFT_0044	75878	5749.14	25569	5489.39	21806	3723.83	773	186.228	1229	149.629	1868	216.844
Rleg18DRAFT_0045	91301	5966.53	27305	5056.05	23310	3433.32	766	159.167	3433	360.492	1236	123.751
Rleg18DRAFT_0046	89624	4732.88	29449	4406.51	26394	3141.47	1694	284.442	4832	410.018	3951	319.662
Rleg18DRAFT_0047	190624	16749.3	66887	16652.7	61275	12134.7	7593	2121.35	22964	3242.22	16397	2207.33
Rleg18DRAFT_0048	332414	9444.91	109696	8831.46	94287	6038.05	13300	1201.57	29417	1343.05	21792	948.633
Rleg18DRAFT_0049	170625	6511.16	51845	5605.9	58576	5038.04	19765	2398.23	32983	2022.47	37916	2216.77
Rleg18DRAFT_0050	114675	15372.4	30070	11421.6	33111	10003.9	8429	3592.75	21404	4610.44	14069	2889.47
Rleg18DRAFT_0051	332085	7356.54	90935	5707.93	99576	4971.7	12268	864.126	29414	1047.02	24608	835.186
Rleg18DRAFT_0052	60797	14783.6	17749	12229.1	15471	8478.96	1732	1339.14	7453	2912.09	3009	1120.99
Rleg18DRAFT_0053	268231	5342.15	80520	4543.95	77970	3499.94	9499	601.539	25437	814.045	18685	570.142
Rleg18DRAFT_0054	418379	8146.33	124594	6874.04	125285	5498.16	24368	1508.66	59202	1852.27	47845	1427.29
Rleg18DRAFT_0055	151736	6838.6	48118	6144.82	47793	4854.77	7607	1090.11	16595	1201.8	13097	904.342
Rleg18DRAFT_0056	68190	6790.44	20757	5856.86	18694	4195.71	3738	1183.57	6777	1084.4	6576	1003.28
Rleg18DRAFT_0057	336831	9570.41	107932	8689.44	96756	6196.16	15591	1408.55	23476	1071.81	20155	877.372
Rleg18DRAFT_0058	65445	6982.59	20661	6246.18	19561	4703.89	11627	3944.46	16105	2761.06	16784	2743.58
Rleg18DRAFT_0059	136660	4961.53	52258	5375.88	52410	4288.59	27721	3200.09	36677	2139.65	44759	2489.64
Rleg18DRAFT_0060	170319	8244.72	54200	7434.21	53828	5872.82	12080	1859.34	18679	1452.92	19661	1458.15
Rleg18DRAFT_0061	195836	6871.36	77326	7687.74	80875	6395.74	20436	2279.95	30176	1701.32	27156	1459.82
Rleg18DRAFT_0062	119064	4368.19	39819	4139.38	34727	2871.54	4183	487.965	8155	480.752	7980	448.546
Rleg18DRAFT_0063	229675	4871.17	76487	4596.53	71942	3438.97	5621	379.064	10650	362.948	8653	281.17
Rleg18DRAFT_0064	143631	6586.88	49216	6395.3	54721	5656.03	4660	679.511	6589	485.542	5848	410.886
Rleg18DRAFT_0065	312466	5089.02	93581	4318.59	97569	3581.54	19871	1029.03	33252	870.211	28525	711.77
Rleg18DRAFT_0066	169662	5068.54	53183	4501.88	48504	3265.89	10648	1011.45	18984	911.3	19918	911.647
Rleg18DRAFT_0067	83659	6527.91	22148	4896.88	21057	3703.26	2563	635.901	5545	695.246	5198	621.413
Rleg18DRAFT_0068	276105	9527.92	84964	8307.72	88371	6873.21	12316	1351.36	36408	2018.81	25333	1339.35
Rleg18DRAFT_0069	64018	6374.99	20502	5784.91	26679	5987.87	14344	4541.78	23751	3800.44	24591	3751.77
Rleg18DRAFT_0070	23872	9600.23	6987	7961.72	5731	5194.57	535	684.11	1383	893.697	1804	1111.51
Rleg18DRAFT_0071	193900	7292.89	57226	6098.71	57313	4858.48	7346	878.52	18732	1132.09	12983	748.134
Rleg18DRAFT_0072	96481	9607.69	37952	10708.7	50014	11225.2	10549	3340.16	20198	3231.92	21455	3273.32
Rleg18DRAFT_0073	187887	16371.3	69550	17171.4	82236	16150	31273	8664.31	54640	7650.17	52614	7023.75
Rleg18DRAFT_0074	208177	10566.5	59259	8522.69	68960	7889.01	13876	2239.46	33794	2756.22	28005	2177.8
Rleg18DRAFT_0075	216137	8401.24	68259	7517.91	66877	5858.91	27816	3437.86	44515	2780.33	43093	2566.28
Rleg18DRAFT_0076	335159	9471.43	112064	8973.33	101093	6438.9	25664	2306.05	44312	2012.15	41146	1781.45
Rleg18DRAFT_0077	124264	4345.51	42328	4194.17	35342	2785.56	8132	904.215	14782	830.623	15779	845.39
Rleg18DRAFT_0078	195184	6203.18	67434	6072.57	53737	3849.2	12000	1212.64	22607	1154.49	23520	1145.22
Rleg18DRAFT_0079	139805	7309.02	42648	6317.69	37169	4379.69	4251	706.654	9247	776.806	9017	722.239
Rleg18DRAFT_0080	260973	8859.54	76505	7359.16	79111	6053.11	21079	2275.33	33740	1840.5	32672	1699.31
Rleg18DRAFT_0081	115298	5264.45	35815	4633.6	30667	3155.94	9427	1368.62	20529	1506.17	17961	1256.45
Rleg18DRAFT_0082	92524	4134.33	33013	4179.83	37607	3787.44	29975	4258.82	40720	2923.71	45864	3139.82
Rleg18DRAFT_0083	87438	4594.24	30625	4559.45	36539	4327.09	11561	1931.47	18270	1542.51	18452	1485.39
Rleg18DRAFT_0084	101563	10018.3	37775	10558.2	55193	12270.7	6448	2022.39	13484	2137.25	13543	2046.72
Rleg18DRAFT_0085	85785	6744.13	27249	6069.99	26492	4694.14	8019	2004.54	13850	1749.6	12751	1535.82
Rleg18DRAFT_0086	89300	4715.77	29210	4370.75	25355	3017.8	7010	1177.06	10215	866.792	10024	811.007
Rleg18DRAFT_0087	444516	5731.03	137647	5028.46	123630	3592.49	23895	979.561	48334	1001.32	41073	811.306
Rleg18DRAFT_0088	38041	4031.33	15694	4712.51	15035	3591.08	2679	902.709	4193	713.997	3911	634.989
Rleg18DRAFT_0089	157898	6277.51	45871	5167.4	44235	3963.72	6580	831.794	14719	940.295	10876	662.464
Rleg18DRAFT_0090	158186	17229.1	43989	13575.7	43591	10700.8	4341	1503.36	17909	3134.31	17546	2927.9
Rleg18DRAFT_0091	56103	10291.5	17349	9017.56	18762	7757.05	1446	843.41	8328	2454.75	5219	1466.77
Rleg18DRAFT_0092	403272	7852.18	113780	6277.42	107476	4716.61	13478	834.443	33967	1062.73	27198	811.356
Rleg18DRAFT_0093	113648	7869.57	36644	7189.78	37937	5920.77	7031	1548.05	12340	1373.03	10154	1077.23
Rleg18DRAFT_0094	79453	11380.3	24049	9760.31	26320	8496.8	3584	1632.26	10320	2375.19	6792	1490.47
Rleg18DRAFT_0095	103191	12546.1	31743	10935.5	35101	9618.64	31576	12206.9	63170	12341.1	62330	11610.4
Rleg18DRAFT_0096	106473	5859.39	37549	5855.1	35239	4370.82	13819	2418.07	20480	1811	20622	1738.71
Rleg18DRAFT_0097	151832	6755.57	53499	6744.77	48249	4838.52	9268	1311.18	15543	1111.24	10825	737.919
Rleg18DRAFT_0098	253017	8998.47	83037	8367.85	91856	7362.96	8939	1010.85	21172	1209.92	19659	1071.18
Rleg18DRAFT_0099	122788	11778.7	38789	10543.2	41542	8981.59	16386	4997.95	33038	5092.48	41697	6128.12
Rleg18DRAFT_0100	213536	6731.87	75454	6740.15	90160	6406.26	29348	2941.86	49561	2510.61	43258	2089.36
Rleg18DRAFT_0101	57448	5720.74	15956	4502.19	14974	3360.79	5964	1888.4	17350	2776.21	16739	2553.81
Rleg18DRAFT_0102	139655	4710.44	39487	3773.83	42528	3233	15053	1614.38	25345	1373.64	27742	1433.59
Rleg18DRAFT_0103	52379	6153.66	17322	5766.3	19104	5058.56	4237	1582.76	8330	1572.52	8561	1540.93
Rleg18DRAFT_0104	105950	9633.18	37960	9779.52	44188	9055.22	8159	2358.76	20746	3030.95	16174	2253.04
Rleg18DRAFT_0105	155186	6516.58	49593	5900.79	48209	4562.69	5705	761.731	16042	1082.43	10966	705.501
Rleg18DRAFT_0106	115970	6699.36	37736	6176.84	50551	6581.78	21975	4036.41	43091	3999.91	39457	3492.16
Rleg18DRAFT_0107	210618	7414.9	61331	6118.05	79512	6309.12	19444	2176.58	39433	2230.72	35338	1906.05
Rleg18DRAFT_0108	122002	4398.81	38060	3888.3	39174	3183.41	4587	525.867	10110	585.726	7292	402.807
Rleg18DRAFT_0109	74683	4942.32	23067	4325.37	25782	3845.49	2180	458.717	5808	617.606	5069	513.942
Rleg18DRAFT_0110	268854	8981.29	81087	7675.32	83366	6276.78	10259	1089.7	31705	1701.87	22046	1128.33
Rleg18DRAFT_0111	118600	5368.33	34672	4446.89	36175	3690.53	25753	3706.48	55179	4013.32	48897	3390.93
Rleg18DRAFT_0112	178147	5989.42	51006	4859.04	56745	4299.91	8126	868.684	22816	1232.6	16722	861.344
Rleg18DRAFT_0113	176499	6809.88	56335	6158.83	66990	5825.5	23442	2875.88	45037	2792.17	39823	2354.04
Rleg18DRAFT_0114	131383	6636.44	43901	6283.38	43304	4930.04	11712	1881.08	26171	2124.18	21283	1647.07
Rleg18DRAFT_0115	128838	8315.63	39348	7196.1	44977	6542.86	9828	2016.95	26518	2750.22	20289	2006.29
Rleg18DRAFT_0116	73025	6878.84	19679	5252.54	24369	5173.77	3744	1121.39	14426	2183.56	9485	1368.87
Rleg18DRAFT_0117	154599	15107.4	50234	13909.2	52085	11471.5	4454	1383.92	21574	3387.57	9604	1437.86
Rleg18DRAFT_0118	80470	6625.16	22119	5160.02	22875	4244.73	3696	967.551	12883	1704.34	6395	806.651
Rleg18DRAFT_0119	197388	10423.7	67432	10090	65170	7756.66	7360	1235.83	23668	2008.34	14990	1212.79
Rleg18DRAFT_0120	324188	5735.56	108553	5441.81	109012	4346.9	45327	2549.85	87754	2494.72	73550	1993.63
Rleg18DRAFT_0121	81583	4442.88	23341	3601.7	23982	2943.59	828	143.375	5896	515.939	3361	280.425
Rleg18DRAFT_0122	122017	5934.01	34198	4712.5	36219	3970	3752	580.189	17054	1332.69	9256	689.658
Rleg18DRAFT_0123	136459	7134.09	45211	6697.36	47268	5569.67	12291	2043.16	19158	1609.39	21768	1743.56
Rleg18DRAFT_0124	118203	5149.72	34139	4214.33	44133	4333.56	22292	3088.04	35941	2516.06	27115	1809.87
Rleg18DRAFT_0125	87140	8595.64	26647	7447.87	29204	6492.75	2883	904.241	11968	1896.96	7934	1199.04
Rleg18DRAFT_0126	49721	6498.55	16128	5972.83	18252	5376.66	4155	1726.74	9182	1928.36	5948	1191.05
Rleg18DRAFT_0127	119271	4518.48	37251	3998.69	38046	3248.57	8244	993.057	14170	862.586	10371	601.95
Rleg18DRAFT_0128	171029	5713.36	59258	5609.09	51212	3855.85	5022	533.43	13577	728.788	7873	402.944
Rleg18DRAFT_0129	120028	6243.86	39869	5876.63	34860	4087.18	4886	808.17	10582	884.532	7661	610.574
Rleg18DRAFT_0130	79427	5536.6	26619	5257.63	34306	5389.78	10348	2293.56	18665	2090.64	14946	1596.18
Rleg18DRAFT_0131	124101	8212.67	39466	7400.4	48093	7173.27	13345	2808.06	20796	2211.39	23491	2381.73
Rleg18DRAFT_0132	315202	7389.59	87446	5808.91	101428	5359.39	14857	1107.49	38402	1446.64	27399	984.122
Rleg18DRAFT_0133	95004	8490.29	31463	7967.16	40881	8234.33	8455	2402.55	17443	2504.82	14962	2048.58
Rleg18DRAFT_0134	176111	6975.08	59687	6698.31	75175	6710.61	31632	3983.53	60659	3860.41	61920	3757.3
Rleg18DRAFT_0135	170820	11828.5	52600	10320.4	50437	7871.63	6310	1389.31	21268	2366.42	15106	1602.59
Rleg18DRAFT_0136	61331	4895.25	15447	3493.51	14582	2623.24	1580	400.988	5728	734.638	4170	509.934
Rleg18DRAFT_0137	187386	5582.08	65244	5507.1	69036	4635.12	5052	478.522	11708	560.425	10519	480.083
Rleg18DRAFT_0138	148453	5261.79	47660	4786.54	47476	3792.67	9880	1113.47	15862	903.395	13477	731.847
Rleg18DRAFT_0139	153440	5669.16	41147	4307.66	44584	3712.66	3133	368.061	6976	414.154	5879	332.787
Rleg18DRAFT_0140	81921	6744.63	22927	5348.51	23220	4308.75	2684	702.626	3758	497.158	3570	450.312
Rleg18DRAFT_0141	69303	5448.37	24630	5486.59	22095	3915.03	3358	839.411	7678	969.925	4168	502.025
Rleg18DRAFT_0142	121968	4236.88	39937	3930.96	29618	2318.9	3393	374.768	6472	361.255	6092	324.222
Rleg18DRAFT_0143	73274	5760.56	29746	6626.23	26160	4635.31	3307	826.662	5806	733.444	3886	468.058
Rleg18DRAFT_0144	21356	3383.31	7505	3368.96	8602	3071.48	1037	522.372	1785	454.398	1771	429.857
Rleg18DRAFT_0145	156644	8530.59	49827	7688.7	47513	5831.81	12012	2079.98	20768	1817.34	19787	1650.93
Rleg18DRAFT_0146	180383	7171.44	66724	7516.5	70383	6306.73	10801	1365.38	19137	1222.53	14633	891.305
Rleg18DRAFT_0147	212566	6208.36	72992	6040.62	79121	5208.36	6399	594.257	16051	753.288	13966	624.939
Rleg18DRAFT_0148	112895	8492.32	38465	8198.61	46061	7809.28	8753	2093.57	15453	1867.84	13020	1500.53
Rleg18DRAFT_0149	103773	7000.34	31920	6101.27	41032	6238.55	14198	3045.38	23472	2544.25	21888	2262.16
Rleg18DRAFT_0150	44355	4216.15	13073	3521.05	15541	3329.5	3068	927.274	7454	1138.51	6057	882.092
Rleg18DRAFT_0151	131825	8950.42	40217	7737.1	44933	6876.02	12175	2628.41	26895	2934.22	22498	2340.3
Rleg18DRAFT_0152	48887	8519.39	14862	7338.64	14304	5618.22	10299	5706.76	13554	3795.4	14428	3852.16
Rleg18DRAFT_0153	210625	7809.57	59162	6215.6	58289	4871.13	6037	711.734	20630	1229.11	13025	739.908
Rleg18DRAFT_0154	23785	3486.4	6681	2774.84	7533	2488.67	507	236.298	1990	468.708	1178	264.546
Rleg18DRAFT_0155	54905	3633.47	15631	2931.02	14564	2172.28	1353	284.699	4997	531.366	4331	439.117
Rleg18DRAFT_0156	108055	4200.09	27220	2997.96	29126	2551.65	5794	716.097	15726	982.218	14693	874.998
Rleg18DRAFT_0157	647485	9455.47	190145	7867.94	206276	6789.35	48008	2229.18	111733	2621.86	86118	1926.77
Rleg18DRAFT_0158	377887	8130.03	118471	7222.13	137040	6645.13	32120	2197.28	71734	2479.88	59038	1946.01
Rleg18DRAFT_0159	986738	14389.6	310711	12838.9	332843	10939.9	139619	6473.97	302572	7090.08	268252	5993.39
Rleg18DRAFT_0160	59639	10751.5	18391	9394.35	24037	9766.63	7034	4031.99	14118	4089.66	14361	3966.48
Rleg18DRAFT_0161	92081	8300.01	28354	7241.79	31701	6440.32	11962	3428.4	25519	3696.13	24768	3420.44
Rleg18DRAFT_0162	235359	6245.99	66988	5037.21	66323	3966.98	16492	1391.63	38197	1628.83	23959	974.14
Rleg18DRAFT_0163	121290	8868.61	38468	7969.9	39744	6549.8	4782	1111.78	15268	1793.86	11640	1303.96
Rleg18DRAFT_0164	33187	5596.84	10715	5120.23	10135	3852.34	1322	708.9	3931	1065.25	2953	762.993
Rleg18DRAFT_0165	59614	9303.36	18535	8196.1	17963	6318.25	43018	21346.2	60655	15210.2	62620	14972.3
Rleg18DRAFT_0166	50957	10447.2	11614	6746.85	12933	5976.15	2000	1303.78	5055	1665.3	5366	1685.5
Rleg18DRAFT_0167	27391	4695.1	8857	4301.76	10155	3923.22	4507	2456.42	9610	2646.89	8353	2193.62
Rleg18DRAFT_0168	59814	6072	19919	5729.54	21650	4953.51	12594	4065.11	21601	3523.53	28271	4396.96
Rleg18DRAFT_0169	121195	8562.28	35768	7160.15	44485	7083.44	17186	3860.63	32393	3677.32	34666	3752.24
Rleg18DRAFT_0170	22049	4705	9413	5691.43	10064	4840.24	9922	6732.07	21473	7362.72	25300	8271.29
Rleg18DRAFT_0171	109796	9487.84	33983	8320.81	33898	6602.09	21056	5785.43	30452	4228.36	30355	4018.78
Rleg18DRAFT_0172	43556	5175.25	16152	5437.92	18039	4830.84	12953	4893.65	20200	3856.65	26896	4896.14
Rleg18DRAFT_0173	72768	7533.3	24974	7325.82	24640	5749.26	20136	6628.23	34570	5750.69	34167	5419.19
Rleg18DRAFT_0174	38112	2951.85	11710	2569.88	9936	1734.48	2435	599.668	5092	633.718	5721	678.871
Rleg18DRAFT_0175	61902	5177.99	18477	4379.36	18061	3405.06	1603	426.353	2480	333.337	3658	468.795
Rleg18DRAFT_0176	179619	3741.23	69226	4085.59	84653	3974.03	25422	1683.65	39205	1312.14	45234	1443.48
Rleg18DRAFT_0177	278486	8514.2	95406	8264.93	93230	6424.24	33568	3263.21	55775	2740.03	52241	2447
Rleg18DRAFT_0178	190304	6418.78	57830	5526.89	55940	4252.59	11051	1185.18	23243	1259.71	22586	1167.15
Rleg18DRAFT_0179	104360	5455.95	28447	4214.01	30008	3535.9	3745	622.54	8700	730.855	5817	465.927
Rleg18DRAFT_0180	149491	5091.47	49405	4767.84	45836	3518.53	13367	1447.57	21969	1202.3	19558	1020.55
Rleg18DRAFT_0181	203502	6691.26	55803	5199	61430	4552.46	12619	1319.3	33159	1751.93	27458	1383.22
Rleg18DRAFT_0182	42777	4246.3	10516	2957.84	9213	2061.24	995	314.053	5475	873.293	4633	704.604
Rleg18DRAFT_0183	281902	6745.02	76261	5170.24	74208	4001.86	20979	1596.06	42621	1638.64	35691	1308.36
Rleg18DRAFT_0184	182437	7393.66	54461	6253.96	44245	4041.45	11987	1544.67	25392	1653.56	19650	1220.09
Rleg18DRAFT_0185	205122	5556.37	64708	4966.61	54124	3304.42	8190	705.411	19110	831.793	15825	656.758
Rleg18DRAFT_0186	475656	7104.95	146334	6193.51	142681	4803.53	18565	881.744	54783	1314.89	40831	934.417
Rleg18DRAFT_0187	117689	4157.29	33957	3398.81	33344	2654.72	3002	337.182	9818	557.279	6633	358.977
Rleg18DRAFT_0188	155855	5904.43	45330	4865.93	40021	3417.21	1884	226.943	7120	433.424	5616	325.962
Rleg18DRAFT_0189	107646	3369.91	35671	3164.16	27377	1931.67	4033	401.446	8297	417.365	8951	429.313
Rleg18DRAFT_0190	195610	4446.31	64482	4153.08	57355	2938.37	6713	485.182	12764	466.198	12388	431.412
Rleg18DRAFT_0191	287425	7627.72	84320	6340.5	78725	4708.79	12663	1068.53	28338	1208.41	23289	946.899
Rleg18DRAFT_0192	128515	4147.39	38020	3476.61	36653	2665.98	5367	550.722	12359	640.885	11274	557.419
Rleg18DRAFT_0193	145730	5272.51	41526	4257.08	43680	3561.86	6004	690.698	12103	703.618	9757	540.838
Rleg18DRAFT_0194	69299	6140.61	17265	4334.85	22835	4560.49	10536	2968.51	17787	2532.58	19053	2586.61
Rleg18DRAFT_0195	77144	5845.07	20489	4398.77	23059	3937.8	4432	1067.74	13710	1669.17	10858	1260.43
Rleg18DRAFT_0196	180719	8829.91	57967	8025.21	69501	7653.67	66663	10356.6	109043	8561.02	112949	8455.08
Rleg18DRAFT_0197	978326	20499.8	423339	25134.9	599108	28294.2	151302	10080.7	189546	6381.99	185617	5958.9
Rleg18DRAFT_0198	607138	19963	250582	23346	343821	25479.9	76699	8018.78	114875	6069.32	105746	5327.04
Rleg18DRAFT_0199	299632	12096.4	136608	15626.6	175587	15976.6	59972	7698.29	97144	6301.7	91250	5643.93
Rleg18DRAFT_0200	244243	17139.7	92133	18319.7	138095	21841.6	21185	4727.02	38760	4370.58	46306	4978.52
Rleg18DRAFT_0201	105508	6768.06	34932	6349.29	43426	6278.48	22018	4490.92	33086	3410.35	34403	3381.1
Rleg18DRAFT_0202	112568	8783.68	35419	7831.07	32594	5732.25	6437	1597.07	11438	1434.12	10500	1255.26
Rleg18DRAFT_0203	49148	5466.94	14480	4563.84	20611	5167.3	9242	3268.76	16794	3001.7	16473	2807.33
Rleg18DRAFT_0204	42248	4417.46	13503	4000.55	16551	3900.47	5100	1695.57	9517	1598.98	9897	1585.45
Rleg18DRAFT_0205	251917	4780.49	79979	4300.45	81068	3467.29	25690	1550.09	37990	1158.4	37798	1098.92
Rleg18DRAFT_0206	178074	3815.46	67113	4074.52	61850	2986.84	22302	1519.39	36501	1256.69	39624	1300.73
Rleg18DRAFT_0207	106021	5180.18	32799	4540.84	28874	3179.7	5157	801.178	6121	480.563	5839	437.093
Rleg18DRAFT_0208	156794	8861.84	53850	8623.89	62131	7914.6	23132	4157.07	35261	3202.32	31644	2740.11
Rleg18DRAFT_0209	64678	8453.43	31208	11557.5	41860	12331.1	72780	30246	111798	23479.3	115299	23087.9
Rleg18DRAFT_0210	315986	5434.14	96027	4679.28	95457	3699.96	57115	3123.14	92940	2568.27	95391	2513.35
Rleg18DRAFT_0211	183654	5784.01	64636	5768.01	68649	4872.91	229845	23016.7	327541	16575.6	339816	16396.6
Rleg18DRAFT_0212	157731	6343.22	59295	6756.69	58374	5291.01	17894	2288.12	32482	2098.99	40589	2500.83
Rleg18DRAFT_0213	203054	4460.37	62702	3902.69	62914	3114.82	8697	607.446	13912	491.048	13612	458.104
Rleg18DRAFT_0214	112455	5653.04	42216	6013.17	25814	2924.72	3227	515.8	8092	653.633	6305	485.591
Rleg18DRAFT_0215	211535	5474.79	65689	4817.27	60115	3506.66	10477	862.186	16266	676.458	17621	698.712
Rleg18DRAFT_0216	55401	7240.92	20621	7636.76	18835	5548.4	3498	1453.7	5188	1089.56	8928	1787.78
Rleg18DRAFT_0217	212708	6503.15	81361	7048.22	89599	6174.04	47210	4589.37	69870	3432.47	81930	3837.65
Rleg18DRAFT_0218	129154	5467.36	44971	5394.17	44600	4255.3	13308	1791.27	17958	1221.53	19593	1270.73
Rleg18DRAFT_0219	100764	4180.91	34765	4087.25	34820	3256.27	6330	835.119	8492	566.176	8911	566.467
Rleg18DRAFT_0220	71165	6252.96	27796	6920.3	19331	3828.25	8496	2373.63	10961	1547.55	11272	1517.41
Rleg18DRAFT_0221	189145	9554.12	84389	12078.3	88733	10102	40798	6552.6	76798	6233.35	85148	6589.51
Rleg18DRAFT_0222	48244	4134.76	19006	4615.52	17812	3440.69	9602	2616.66	19125	2633.8	16383	2151.21
Rleg18DRAFT_0223	28589	4598.88	8627	3932.2	7348	2664.09	2613	1336.51	4086	1056.15	4616	1137.63
Rleg18DRAFT_0224	110913	3944.59	35919	3619.65	32811	2630.05	30629	3463.63	43945	2511.33	48006	2615.76
Rleg18DRAFT_0225	160282	7549.15	53257	7107.44	67674	7183.92	125098	18734.5	199799	15121.1	206922	14931.5
Rleg18DRAFT_0226	218132	4811.8	71492	4468.57	52847	2627.45	9293	651.813	14372	509.425	17120	578.594
Rleg18DRAFT_0227	372934	5090.61	113769	4400.32	111668	3435.52	25381	1101.6	45696	1002.28	45262	946.572
Rleg18DRAFT_0228	337004	10875.7	150547	13766.3	231334	16826.2	8881	911.302	14446	749.108	11976	592.128
Rleg18DRAFT_0229	167423	6507.73	55664	6130.72	56073	4912.4	17909	2213.42	27914	1743.46	26447	1574.97
Rleg18DRAFT_0230	162661	5046.84	59346	5217.36	60689	4243.97	10636	1049.29	21060	1049.95	19687	935.833
Rleg18DRAFT_0231	345481	6664.86	116957	6393.17	119242	5184.69	17809	1092.41	39804	1233.87	28615	845.753
Rleg18DRAFT_0232	22354	6317.13	6638	5315.26	7758	4941.29	2996	2692.06	4849	2201.87	5130	2221.08
Rleg18DRAFT_0233	318901	10861.4	109464	10563.9	138379	10622.4	160098	17337.8	271394	14852.6	272244	14205.9
Rleg18DRAFT_0234	161786	6288.62	56461	6218.5	60313	5283.86	8671	1071.67	17308	1081.03	14964	891.137
Rleg18DRAFT_0235	313591	13383.3	123723	14961.5	187554	18040.7	160448	21772.8	253960	17415.7	260789	17051.9
Rleg18DRAFT_0236	174572	26076.1	77636	32859	118162	39780.7	487428	231504	901888	216469	1097245	251104
Rleg18DRAFT_0237	93674	10310.1	40220	12543.2	52459	13013.3	79969	27986.2	139618	24692.2	159655	26922
Rleg18DRAFT_0238	107892	14280	46342	17379.5	56716	16918.9	166860	70221.6	255438	54325	343022	69557.5
Rleg18DRAFT_0239	74798	10427.9	27867	11008.3	30914	9713.74	38091	16885.2	60791	13618.2	57095	12195.1
Rleg18DRAFT_0240	145141	9484.98	55690	10312.1	66416	9782.4	34971	7266.64	50747	5328.83	53766	5383.15
Rleg18DRAFT_0241	320971	23802	146157	30710.7	207291	34646.1	101614	23959.6	140671	16762.1	142954	16241.5
Rleg18DRAFT_0242	61387	4307.81	20483	4072.83	24291	3841.95	3157	704.423	5517	622.097	6021	647.338
Rleg18DRAFT_0243	208050	8952.16	66917	8158.67	69995	6788.18	19796	2708.42	31051	2146.9	28466	1876.59
Rleg18DRAFT_0244	119421	8055.92	45858	8765.42	42515	6464.02	38884	8340.36	64849	7029.32	63479	6560.66
Rleg18DRAFT_0245	186346	7493.99	67795	7725.27	68596	6217.53	86165	11018	118502	7657.62	115448	7113.15
Rleg18DRAFT_0246	213458	4402.21	76298	4458.56	72612	3375.15	11385	746.57	21009	696.208	20196	638.126
Rleg18DRAFT_0247	73134	5622.72	25885	5638.96	27438	4754.51	3708	906.455	9141	1129.27	6294	741.373
Rleg18DRAFT_0248	217144	4275.82	71988	4016.57	73180	3247.81	12441	778.944	20069	634.999	19970	602.466
Rleg18DRAFT_0249	45997	13741.3	13396	11339.6	12345	8312.19	2556	2427.94	3908	1875.98	4399	2013.42
Rleg18DRAFT_0250	522896	10474	218121	12379.9	278147	12557.3	255450	16269.7	365146	11752.7	383740	11776.5
Rleg18DRAFT_0251	103175	8235.11	37792	8547.08	40303	7250.34	144111	36573.9	188996	24239.5	223407	27319.6
Rleg18DRAFT_0252	71111	7081.31	31627	8923.97	36134	8109.97	31502	9974.57	49731	7957.55	57720	8806.15
Rleg18DRAFT_0253	76048	8934.37	34346	11433.4	45201	11968.8	45536	17010.2	62741	11844.1	64531	11615.2
Rleg18DRAFT_0254	102545	7054.03	41284	8046.88	34177	5298.86	18508	4048.19	29159	3223.08	36501	3846.89
Rleg18DRAFT_0255	33069	3201.58	12485	3424.95	9684	2113.12	6597	2030.8	9458	1471.35	10286	1525.71
Rleg18DRAFT_0256	337931	6983.03	133667	7826.42	169103	7875.77	245184	16109.7	350525	11638.9	369126	11686.2
Rleg18DRAFT_0257	204498	8319.98	73813	8509.21	86639	7944.61	126727	16393.9	165683	10831.4	182554	11379.1
Rleg18DRAFT_0258	346133	8515.7	114273	7966.07	137977	7650.86	106984	8369.03	189698	7499.21	225031	8482.08
Rleg18DRAFT_0259	380498	5004.4	117700	4386.3	115261	3416.71	53240	2226.47	80318	1697.41	83382	1680.17
Rleg18DRAFT_0260	185153	6816.77	55303	5769.26	48147	3995.24	4675	547.279	9321	551.424	12824	723.359
Rleg18DRAFT_0261	150909	8393.12	51106	8053.85	51886	6504.06	15866	2805.79	31162	2784.9	37845	3224.78
Rleg18DRAFT_0262	90841	5986.36	25744	4807.06	28983	4304.77	7180	1504.47	14302	1514.44	15066	1521.11
Rleg18DRAFT_0263	81697	5177.12	28600	5135.37	26173	3738.2	17066	3438.69	25483	2594.83	29215	2836.42
Rleg18DRAFT_0264	42001	8132.65	14780	8109.05	17453	7616.73	7167	4412.54	14148	4401.93	12229	3627.82
Rleg18DRAFT_0265	164227	11078.5	61010	11661.6	72888	11082	45913	9848.03	74909	8119.78	77730	8033.52
Rleg18DRAFT_0266	146847	5624.3	44712	4852.34	44179	3813.69	235271	28651.8	359769	22141.3	413410	24258.7
Rleg18DRAFT_0267	351146	9248.34	126729	9457.47	138142	8200.26	123036	10303.6	179608	7601.11	183297	7396.29
Rleg18DRAFT_0268	290801	10272.4	145609	14574.2	200862	15991.8	315856	35476.7	450914	25594.3	476868	25808.1
Rleg18DRAFT_0269	215856	12401.1	84780	13801	100402	13000.6	19277	3521.38	43422	4008.48	45930	4042.72
Rleg18DRAFT_0270	189245	6573.92	68395	6732.05	62785	4915.66	17908	1978	25529	1424.98	28560	1519.99
Rleg18DRAFT_0271	141604	3411.55	52440	3579.83	34203	1857.24	11877	909.835	20581	796.743	22399	826.776
Rleg18DRAFT_0272	317888	6155.26	101410	5563.86	88765	3873.83	10368	638.332	15088	469.439	13186	391.172
Rleg18DRAFT_0273	143627	3735.74	45785	3374.32	35529	2082.81	3215	265.889	8175	341.667	5843	232.841
Rleg18DRAFT_0274	167998	6318.67	63873	6807.1	71568	6066.9	74781	8943.18	107527	6498.52	122185	7040.8
Rleg18DRAFT_0275	117632	5394.57	43593	5664.63	46560	4812.5	29362	4281.5	36550	2693.36	38206	2684.39
Rleg18DRAFT_0276	66904	3347.13	22807	3233.04	21565	2431.62	4339	690.222	7199	578.719	9875	756.902
Rleg18DRAFT_0277	145238	3712.99	58213	4216.83	52419	3020.35	20108	1634.52	28849	1185.08	36865	1443.91
Rleg18DRAFT_0278	36695	6090.22	12455	5857.23	13449	5030.86	4132	2180.55	7818	2084.96	7400	1881.66
Rleg18DRAFT_0279	39198	3563.96	11945	3077.36	13244	2714.02	3552	1026.88	6593	963.223	5557	774.09
Rleg18DRAFT_0280	87023	3729.16	27765	3371.3	28150	2718.82	9423	1283.94	14658	1009.31	12057	791.586
Rleg18DRAFT_0281	109812	5266.96	37181	5053.05	34078	3683.92	11962	1824.29	15744	1213.39	15051	1106.01
Rleg18DRAFT_0282	107994	10359.5	41399	11252.6	56736	12266.6	16270	4962.57	23958	3692.88	25456	3741.21
Rleg18DRAFT_0283	2973842	154699	1438347	212010	2102060	246457	1270960	210224	1986402	166040	2067279	164760
Rleg18DRAFT_0284	100861	3739.73	34970	3673.97	37714	3151.71	83421	9834.94	124030	7389.57	156384	8883.66
Rleg18DRAFT_0285	95589	4326.76	32743	4199.48	25654	2617.19	11235	1616.99	14271	1037.97	18797	1303.54
Rleg18DRAFT_0286	44143	2177.17	15008	2097.38	14294	1588.95	1988	311.764	3450	273.417	2735	206.667
Rleg18DRAFT_0287	415507	29554.8	223653	45076.1	298614	47872.4	268423	60708.3	395719	45228.4	409364	44610.9
Rleg18DRAFT_0288	221417	7590.62	90016	8743.98	106327	8215.54	65718	7163.58	100616	5542.54	105517	5542.06
Rleg18DRAFT_0289	244145	12156.1	80574	11367.5	116061	13024.5	20407	3230.76	39376	3150.32	42630	3251.96
Rleg18DRAFT_0290	171714	9400.24	71892	11151.6	82588	10190	26387	4593.06	41323	3634.96	49363	4140.16
Rleg18DRAFT_0291	35769	4109.91	12512	4073.57	12970	3358.85	4211	1538.47	5829	1076.2	4414	777.034
Rleg18DRAFT_0292	197385	5999.6	68368	5888.22	72417	4961.06	18123	1751.53	26628	1300.53	29197	1359.65
Rleg18DRAFT_0293	241495	8251.88	112416	10884.2	152540	11747.8	17783	1932.1	27283	1498	28130	1472.64
Rleg18DRAFT_0294	100276	6764.44	36191	6917.65	38664	5878.51	3388	726.703	7077	767.113	6489	670.648
Rleg18DRAFT_0295	568737	7624.01	216638	8228.67	232837	7034.77	261626	11151.5	390865	8419.26	397795	8169.84
Rleg18DRAFT_0296	313698	6546.97	122574	7248.53	168326	7917.83	93554	6208.26	144946	4860.83	155545	4973.56
Rleg18DRAFT_0297	237305	5116.01	84664	5171.86	95053	4618.67	86924	5958.59	145327	5034.38	167193	5522.37
Rleg18DRAFT_0298	65162	8848.51	20374	7839.26	13434	4111.56	1263	545.328	3385	738.601	3775	785.371
Rleg18DRAFT_0299	141750	4690.32	38408	3601.01	35137	2620.41	4177	439.464	7813	415.406	7535	381.984
Rleg18DRAFT_0300	123099	5771.86	35203	4676.97	33668	3557.99	13947	2079.32	23197	1747.71	26094	1874.5
Rleg18DRAFT_0301	167005	9978.33	65706	11123.9	83086	11188.8	31897	6059.79	46322	4447.24	48306	4421.93
Rleg18DRAFT_0302	994967	14798.6	423010	17827.3	605050	20282.8	222272	10511.7	317647	7591.56	349433	7962.65
Rleg18DRAFT_0303	549756	44217.4	224897	51254.2	343265	62227	33381	8536.92	60199	7780.14	59993	7392.75
Rleg18DRAFT_0304	248531	9589.1	103828	11351	123082	10703.3	83703	10268.7	139638	8657.17	146406	8654.43
Rleg18DRAFT_0305	213528	5192.22	68865	4744.82	67240	3685.12	17826	1378.26	32085	1253.65	29205	1088.02
Rleg18DRAFT_0306	233460	6148.77	70303	5246.54	78727	4673.32	20457	1713.16	37387	1582.24	41868	1689.43
Rleg18DRAFT_0307	185354	6752.84	57972	5984.47	66965	5498.68	13405	1552.85	30545	1788.13	26969	1505.33
Rleg18DRAFT_0308	116482	8699.56	46865	9917.68	56528	9515.42	27928	6632.19	51846	6221.98	59594	6819.04
Rleg18DRAFT_0309	295420	13851.6	101200	13445.1	111979	11833.8	44276	6600.99	90800	6841.05	80962	5816.01
Rleg18DRAFT_0310	83392	5069.47	28886	4975.63	34220	4688.61	12674	2449.8	19613	1915.83	19590	1824.55
Rleg18DRAFT_0311	331178	14798.3	131686	16673	150255	15132.3	89871	12768.8	126973	9116.69	143298	9810.09
Rleg18DRAFT_0312	124651	7405.42	44853	7550.37	53333	7141.28	16344	3087.39	27753	2649.35	28297	2575.59
Rleg18DRAFT_0313	186941	14164.2	69995	15027.2	110511	18872	71642	17259.7	113431	13810	105488	12245.4
Rleg18DRAFT_0314	107145	15559.9	42650	17550	41984	13741.8	26229	12111.4	38488	8981.2	51117	11373.2
Rleg18DRAFT_0315	629844	8378.7	211239	7962.34	195906	5873.78	38468	1627.13	74943	1601.95	67361	1372.89
Rleg18DRAFT_0316	76303	5698.75	27772	5877.17	25952	4368.53	9527	2262.42	15437	1852.58	16687	1909.41
Rleg18DRAFT_0317	98272	8090.82	34162	7969.46	32101	5956.72	8334	2181.7	11547	1527.59	14894	1878.7
Rleg18DRAFT_0318	230113	4600.51	81471	4615.2	64483	2905.6	17517	1113.53	24257	779.251	29008	888.515
Rleg18DRAFT_0319	130028	8550.79	41969	7820.25	37792	5601.38	8103	1694.32	15825	1672.2	13806	1390.98
Rleg18DRAFT_0320	75011	6703.56	27486	6960.09	25882	5213.2	7820	2222.11	16194	2325.47	13972	1913.03
Rleg18DRAFT_0321	65640	6183.18	20731	5533.33	22389	4753.4	6003	1798	10654	1612.62	11020	1590.4
Rleg18DRAFT_0322	1109627	80571.4	567231	116704	809843	132535	1710220	394853	2738876	319559	2961106	329413
Rleg18DRAFT_0323	145846	10815.4	58023	12191.9	78939	13193.7	127987	30178.1	197015	23475.9	213902	24302.1
Rleg18DRAFT_0324	244513	11067.7	86692	11118.8	104169	10627.2	19409	2793.42	31802	2313.05	32715	2268.74
Rleg18DRAFT_0325	304004	6184.19	118937	6855.56	114213	5236.55	28855	1866.39	47238	1544.08	51096	1592.48
Rleg18DRAFT_0326	158700	5218.15	58916	5489.03	55875	4140.79	19238	2011.31	25232	1333.11	27999	1410.47
Rleg18DRAFT_0327	148312	4481.95	52557	4500.32	43914	2991.02	7565	726.906	11811	573.525	14596	675.782
Rleg18DRAFT_0328	165015	5308.92	56169	5120.39	56818	4119.98	15603	1596.14	27513	1422.32	29853	1471.48
Rleg18DRAFT_0329	244902	5294.35	91507	5605.28	76144	3710.07	7244	497.941	11876	412.54	11778	390.098
Rleg18DRAFT_0330	78090	7100.09	26627	6859.84	30193	6187.3	11540	3336.21	16432	2400.68	19436	2707.43
Rleg18DRAFT_0331	305356	9148.45	125283	10635.5	157390	10627.8	35414	3373.61	57818	2783.42	58140	2668.69
Rleg18DRAFT_0332	85225	12914.7	26917	11557.6	28130	9607.56	29504	14216	60646	14767.1	62914	14606.5
Rleg18DRAFT_0333	45716	8535.85	20542	10867.9	21172	8909.77	11286	6700.35	23480	7044.53	23545	6735.34
Rleg18DRAFT_0334	110547	6316.29	41581	6731.83	46255	5956.62	20051	3642.76	27883	2559.94	30188	2642.6
Rleg18DRAFT_0335	117261	6255.53	43095	6514.19	53279	6406.08	20182	3423.37	32872	2817.81	36023	2944.24
Rleg18DRAFT_0336	404571	5802.75	153566	6241.04	165654	5355.09	79628	3631.48	120797	2784.01	125654	2761.2
Rleg18DRAFT_0337	97948	6441.17	39472	7354.98	42155	6248.05	15408	3221.77	21628	2285.39	24479	2466.3
Rleg18DRAFT_0338	89181	4986.51	29776	4717.52	31453	3963.81	9325	1657.88	14086	1265.57	15394	1318.74
Rleg18DRAFT_0339	169375	5806.52	56062	5445.76	49662	3837.22	18851	2054.85	28928	1593.53	28411	1492.23
Rleg18DRAFT_0340	337183	9580.41	140776	11333.7	154062	9865.98	143994	13008.9	198128	9045.65	248820	10831.4
Rleg18DRAFT_0341	38807	10404.3	16392	12452.5	20156	12179.6	16893	14400.8	27071	11662.2	35250	14479.2
Rleg18DRAFT_0342	43565	9489.93	16650	10276.9	13681	6716.9	4054	2807.94	10809	3783.43	6494	2167.3
Rleg18DRAFT_0343	68461	6391.34	15979	4226.89	15741	3312.13	5960	1769.19	7158	1073.78	11866	1697.21
Rleg18DRAFT_0344	49245	5201.08	15966	4778.05	15734	3745.38	34787	11682.3	63179	10722.1	72544	11738.6
Rleg18DRAFT_0345	148520	3325.33	42863	2719.29	41928	2115.82	11603	826.036	17646	634.85	15814	542.468
Rleg18DRAFT_0346	191425	6235.34	77806	7181.21	82972	6091.43	27735	2872.56	37457	1960.51	43932	2192.43
Rleg18DRAFT_0347	160887	13246	61737	14402.3	81312	15088.4	47887	12536	70317	9302.47	80119	10106
Rleg18DRAFT_0348	142065	5286.24	41648	4391.14	35907	3011.38	11159	1320.28	19600	1171.9	23431	1335.78
Rleg18DRAFT_0349	65971	7497.76	23589	7596.46	16702	4278.32	11164	4034.39	12345	2254.47	17595	3063.73
Rleg18DRAFT_0350	37830	3731.62	11472	3206.44	11207	2491.59	20021	6279.5	29047	4604.02	35616	5382.55
Rleg18DRAFT_0351	71085	6636.3	20374	5389.49	18132	3815.23	19533	5798.24	36558	5484.11	39889	5705.37
Rleg18DRAFT_0352	52086	6188.78	15351	5168.25	12550	3360.88	7132	2694.47	10993	2098.82	10746	1956.2
Rleg18DRAFT_0353	66919	6601	18935	5292.35	19650	4368.67	12017	3769.08	18268	2895.52	22139	3345.81
Rleg18DRAFT_0354	217565	4174.06	70080	3809.67	54280	2347.12	31894	1945.62	52103	1606.23	62979	1851.18
Rleg18DRAFT_0355	75635	6036.95	24285	5492.32	22478	4043.7	12021	3050.81	21971	2817.87	21052	2574.37
Rleg18DRAFT_0356	24631	4518.28	8455	4394.69	5978	2471.57	3537	2063.03	5439	1603.19	4720	1326.53
Rleg18DRAFT_0357	208539	5619.81	60710	4635.73	60872	3697.25	6067	519.862	15859	686.73	10281	424.475
Rleg18DRAFT_0358	166432	5650.05	55295	5318.93	51227	3919.59	4950	534.318	11856	646.739	10000	520.114
Rleg18DRAFT_0359	189909	6510.47	59369	5766.99	53408	4126.66	4861	529.872	15133	833.618	11041	579.906
Rleg18DRAFT_0360	162967	5101.75	51969	4609.86	51947	3665.27	8276	823.796	16376	823.764	16778	804.716
Rleg18DRAFT_0361	219120	7204.79	89339	8323.45	113926	8442.83	77181	8069.17	125264	6618.21	124373	6265.39
Rleg18DRAFT_0362	303112	6772.1	113994	7216.48	142632	7182.3	26109	1854.77	35502	1274.53	40360	1381.51
Rleg18DRAFT_0363	59798	4701.12	20453	4556.12	19581	3469.57	5181	1295.11	5536	699.336	7410	892.515
Rleg18DRAFT_0364	194803	6789.55	64461	6365.98	60223	4730.79	4480	496.481	11469	642.312	11267	601.639
Rleg18DRAFT_0365	84145	4312.85	29765	4322.8	26734	3088.35	7926	1291.72	13064	1075.94	10825	850.054
Rleg18DRAFT_0366	145853	4795.73	47046	4383.14	46972	3481	8940	934.665	15923	841.278	15028	757.047
Rleg18DRAFT_0367	136651	9278.09	53746	10339.9	61067	9344.98	14779	3190.58	25067	2734.79	25875	2691.59
Rleg18DRAFT_0368	127840	7148.12	50807	8049.55	63678	8024.91	27316	4856.47	36087	3242.28	41502	3555.3
Rleg18DRAFT_0369	786526	186908	392319	264165	612956	328299	237622	179548	473038	180628	496923	180919
Rleg18DRAFT_0370	132977	6071.66	43484	5625.79	43344	4460.53	12867	1868.04	17732	1300.96	19415	1358.16
Rleg18DRAFT_0371	67052	6873.5	24287	7054.45	33468	7732.54	28277	9216.77	48692	8020.46	56515	8875.9
Rleg18DRAFT_0372	228018	5843.53	83088	6033.48	66425	3836.75	9829	800.93	15606	642.648	16683	655.033
Rleg18DRAFT_0373	134131	16897.3	74387	26552.7	112698	31998.6	10373	4155.01	11597	2347.52	15549	3001.05
Rleg18DRAFT_0374	263116	12281.9	146549	19383.1	205466	21616.5	24069	3572.36	40487	3036.75	44071	3151.76
Rleg18DRAFT_0375	300833	6721.19	123757	7834.54	155442	7827.35	22841	1622.61	34445	1236.58	37137	1271.19
Rleg18DRAFT_0376	170726	12660.4	75661	15898	92389	15441.6	45345	10691.9	74386	8863.67	90181	10245.8
Rleg18DRAFT_0377	207120	5524.62	79248	5989.51	95503	5741.47	41997	3561.87	58140	2491.9	63999	2615.39
Rleg18DRAFT_0378	162372	10227.5	58678	10472.7	69908	9924.56	36162	7242.52	50798	5141.39	52441	5060.71
Rleg18DRAFT_0379	459414	7212.68	165307	7353.71	169313	5991.13	67694	3379.26	98068	2473.97	100414	2415.29
Rleg18DRAFT_0380	56600	3893.49	23379	4556.92	21488	3331.54	13990	3059.99	13940	1540.85	18696	1970.4
Rleg18DRAFT_0381	163351	12200	57310	12128.1	63584	10703.2	25040	5946.37	41561	4987.69	45356	5189.86
Rleg18DRAFT_0382	98720	6491.94	33845	6306.48	34521	5116.57	11644	2434.73	19240	2033.06	21252	2141.17
Rleg18DRAFT_0383	2295255	45111.3	1270526	70755.7	2121378	93972.1	256858	16051.9	380535	12017.8	393803	11858.1
Rleg18DRAFT_0384	302585	12706.2	139855	16640.6	183203	17339.1	33838	4518.05	58248	3930.28	59628	3836.19
Rleg18DRAFT_0385	253107	5630.83	94997	5988.27	124172	6226.13	23136	1636.57	30213	1080.03	32232	1098.6
Rleg18DRAFT_0386	576700	6115.6	215522	6475.96	219986	5257.88	57580	1941.51	80748	1375.93	87813	1426.69
Rleg18DRAFT_0387	134485	12122.2	52917	13515.3	60797	12351.4	19021	5451.56	34775	5036.76	39715	5484.61
Rleg18DRAFT_0388	543252	7376.95	217541	8370.28	290317	8885.34	102310	4417.46	152366	3324.6	168735	3510.45
Rleg18DRAFT_0389	685284	8114.77	257034	8624.21	287028	7660.48	107336	4041.38	164959	3138.75	185584	3366.89
Rleg18DRAFT_0390	227960	6459.5	79882	6413.75	67749	4326.82	11357	1023.25	18715	852.129	16151	701.168
Rleg18DRAFT_0391	186252	6221.9	57323	5425.93	70110	5278.71	26565	2821.7	44821	2405.91	45743	2341.15
Rleg18DRAFT_0392	197298	7089.18	62005	6312.82	71937	5825.75	14092	1610	27908	1611.3	23422	1289.38
Rleg18DRAFT_0393	34693	8436.06	14303	9854.81	15927	8728.87	2424	1874.17	5368	2097.42	5965	2222.24
Rleg18DRAFT_0394	40437	7977.55	17253	9644.47	22214	9877.42	7074	4437.46	15634	4956.05	15265	4613.92
Rleg18DRAFT_0395	136832	22355	50486	23371.2	81724	30092.8	42332	21990.5	87275	22911.4	90990	22775.2
Rleg18DRAFT_0396	106805	3710.15	37623	3703.19	41882	3279.09	19055	2104.69	33584	1874.6	43459	2312.93
Rleg18DRAFT_0397	311835	7565.09	118831	8168.49	141962	7762.24	38884	2999.43	62545	2438.13	65161	2421.92
Rleg18DRAFT_0398	721142	7257.24	269165	7675.25	312397	7085.72	41529	1328.87	80875	1307.8	70811	1091.78
Rleg18DRAFT_0399	368492	8918.89	138815	9520.11	172709	9421.58	22767	1752.13	45910	1785.52	37813	1402.19
Rleg18DRAFT_0400	178031	6353.23	54046	5464.94	72554	5835.61	67427	7650.88	107328	6154.42	113460	6203.32
Rleg18DRAFT_0401	265726	10564.4	105612	11897.3	126356	11322.2	106816	13502.9	141736	9054.53	149670	9116.49
Rleg18DRAFT_0402	445125	8386.01	167178	8924.33	201268	8546.22	92449	5538.02	137297	4156.33	151863	4383.37
Rleg18DRAFT_0403	183455	9357.12	73576	10633.4	95441	10971.7	24649	3997.52	42251	3462.78	38516	3009.79
Rleg18DRAFT_0404	113807	3940.29	38277	3755.09	44486	3471.43	41249	4541	65726	3656.55	60082	3187.03
Rleg18DRAFT_0405	115400	7636.86	37334	7000.63	40031	5970.79	60447	12719.3	102408	10889.8	111146	11269
Rleg18DRAFT_0406	251947	5751.88	96849	6264.97	126263	6496.85	590193	42842.4	816169	29940.3	855895	29936.7
Rleg18DRAFT_0407	182826	5655.72	71717	6286.3	78226	5454.15	25719	2529.78	32953	1638.02	36438	1726.98
Rleg18DRAFT_0408	56761	4396.25	23275	5107.93	19487	3401.76	14633	3603.67	24395	3036.05	29393	3487.86
Rleg18DRAFT_0409	244255	6154.06	108718	7761.45	117690	6683.19	79468	6366.34	122187	4946.73	146317	5648.01
Rleg18DRAFT_0410	176367	5854.28	70795	6658.58	85117	6367.93	31932	3370.24	49120	2619.93	53725	2732.21
Rleg18DRAFT_0411	365670	8329.96	125302	8087.88	128620	6603.71	49570	3590.47	74887	2741.17	66916	2335.43
Rleg18DRAFT_0412	22828	7783.37	8452	8165.49	8537	6560.41	2667	2891.36	3779	2070.39	4010	2094.72
Rleg18DRAFT_0413	94552	5585.52	28131	4708.7	31001	4127.57	7867	1477.68	15230	1445.67	13197	1194.4
Rleg18DRAFT_0414	67146	10637.6	19443	8727.88	18323	6542.52	36046	18157.6	72867	18549.3	73489	17837.2
Rleg18DRAFT_0415	221718	7576.1	89109	8627.59	114613	8826.83	42279	4593.55	73110	4014.18	70455	3688.41
Rleg18DRAFT_0416	716943	15113.6	299544	17892.4	395284	18781.1	104105	6978.07	158644	5373.83	162682	5254.2
Rleg18DRAFT_0417	142904	14649.1	61299	17805	87683	20258.5	26843	8749.36	44350	7305.25	39422	6191.38
Rleg18DRAFT_0418	465121	9107.33	173718	9638.13	214872	9482.68	59463	3702.12	111013	3492.8	94869	2845.98
Rleg18DRAFT_0419	199626	13045.6	63788	11811.6	78404	11548.1	17044	3541.58	46392	4871.52	32930	3297.01
Rleg18DRAFT_0420	266747	13409.2	90998	12961.6	98731	11186.2	20706	3309.62	46353	3744.18	36253	2792.09
Rleg18DRAFT_0421	272188	7469.82	92783	7214.94	110479	6833.56	23229	2026.99	45110	1989.25	40882	1718.92
Rleg18DRAFT_0422	99958	5472.06	33465	5190.95	39590	4884.78	10284	1790.09	19379	1704.67	18582	1558.5
Rleg18DRAFT_0423	386856	8374.69	127765	7837.08	146216	7134.12	45208	3111.81	76532	2662.18	68189	2261.6
Rleg18DRAFT_0424	199479	6558.98	64896	6046.17	78035	5783.02	34060	3560.93	60497	3196.31	61607	3103.5
Rleg18DRAFT_0425	230790	7660.78	79254	7454.18	89918	6727.11	26683	2816.24	50068	2670.49	54293	2761.1
Rleg18DRAFT_0426	336936	8098.87	115690	7879.45	143568	7777.87	49927	3815.85	80465	3107.85	96655	3559.46
Rleg18DRAFT_0427	259928	14533.8	84247	13347.6	109817	13839.5	46363	8242.81	84704	7610.34	87746	7516.83
Rleg18DRAFT_0428	457535	26577.7	175318	28856.5	245928	32197.9	96828	17884.4	191184	17845.2	208587	18563.7
Rleg18DRAFT_0429	187097	11440.3	53938	9345.19	68015	9373.48	12842	2496.79	30574	3003.99	29986	2809.13
Rleg18DRAFT_0430	148028	13944	47611	12707.9	49698	10551.4	9596	2874.17	20872	3159.24	18205	2627.34
Rleg18DRAFT_0431	290878	6669.79	104215	6771.03	110148	5692.52	36437	2656.58	56712	2089.55	61937	2175.88
Rleg18DRAFT_0432	218009	4595.78	73950	4417.19	78501	3729.8	22943	1537.85	33700	1141.54	33650	1086.81
Rleg18DRAFT_0433	228518	4778.78	78806	4669.59	84452	3980.45	21153	1406.52	36415	1223.64	44893	1438.33
Rleg18DRAFT_0434	303939	9374.61	130324	11389.7	154109	10713.2	85143	8350.16	119277	5911.51	133374	6302.61
Rleg18DRAFT_0435	367725	7720.76	126541	7528.2	134245	6352.74	37052	2473.59	58053	1958.56	56038	1802.61
Rleg18DRAFT_0436	134495	4248.59	43343	3879.54	53299	3794.75	29662	2979.33	42595	2162.08	44851	2170.67
Rleg18DRAFT_0437	192156	4853.11	66804	4780.7	71304	4058.88	27737	2227.43	38902	1578.75	37784	1462.03
Rleg18DRAFT_0438	59192	5157.61	18919	4670.96	24178	4748.23	9850	2728.98	12171	1704.07	13219	1764.68
Rleg18DRAFT_0439	66598	5802.92	24111	5952.83	26536	5211.31	11209	3105.5	16911	2367.72	13305	1776.16
Rleg18DRAFT_0440	72531	6319.88	23320	5757.54	30738	6036.52	11226	3110.21	17114	2396.14	17642	2355.13
Rleg18DRAFT_0441	41395	6011.49	15154	6235.69	19395	6348.19	11187	5165.67	17660	4120.97	19461	4329.94
Rleg18DRAFT_0442	804827	16797	336968	19926.9	468976	22060	191583	12713.5	334466	11216.5	403423	12899.5
Rleg18DRAFT_0443	83239	14505.8	30228	14926.1	39487	15509.4	3021	1673.96	7272	2036.31	6934	1851.32
Rleg18DRAFT_0444	68029	6294.8	26751	7013.76	30838	6431.32	22349	6575.44	36697	5456.24	37925	5376.46
Rleg18DRAFT_0445	63986	7517.29	22539	7502.98	24063	6371.65	13594	5078.12	25796	4869.72	26344	4741.77
Rleg18DRAFT_0446	232438	6533.27	77119	6141.97	90221	5715.54	45391	4056.69	63977	2889.5	65474	2819.52
Rleg18DRAFT_0447	78808	6149.39	26301	5815.1	26321	4629.03	20128	4993.92	32006	4012.99	38281	4576.44
Rleg18DRAFT_0448	62222	4855.18	19592	4331.75	15154	2665.11	1938	480.833	4090	512.814	3355	401.085
Rleg18DRAFT_0449	131661	9239.26	47557	9456.22	51957	8217.7	26917	6006.01	43257	4877.66	45546	4896.81
Rleg18DRAFT_0450	85925	3108.77	28310	2902.23	29532	2408.17	7301	839.905	10846	630.541	9438	523.156
Rleg18DRAFT_0451	40605	4824.62	11212	3774.76	11250	3012.74	5839	2205.98	9253	1766.61	8708	1585.2
Rleg18DRAFT_0452	58761	5535.19	18695	4989.9	20897	4436.63	15118	4528.11	28786	4357.13	30742	4436.68
Rleg18DRAFT_0453	61334	4362.65	21716	4376.75	20696	3317.89	7753	1753.47	11948	1365.59	14600	1591.05
Rleg18DRAFT_0454	176328	4043.18	59121	3841.19	52879	2732.82	9809	715.164	17297	637.305	19761	694.213
Rleg18DRAFT_0455	23988	4644.8	8607	4722.23	10485	4575.8	8750	5387.16	12371	3849.04	13939	4135.11
Rleg18DRAFT_0456	108286	4058.21	42257	4487.29	42852	3619.59	19523	2326.42	34021	2048.73	41766	2398.1
Rleg18DRAFT_0457	31163	4287.38	11451	4463.95	11219	3478.83	1612	705.175	3547	784.132	3581	754.813
Rleg18DRAFT_0458	229435	9018.71	87541	9750.33	119085	10550.4	40952	5118.46	51712	3266.26	55519	3343.56
Rleg18DRAFT_0459	312058	10628.3	140326	13542.2	176380	13539.5	32275	3495.21	47231	2584.82	52123	2719.82
Rleg18DRAFT_0460	418759	7096.52	162545	7805.09	189295	7230.14	53563	2886.19	77210	2102.47	83064	2156.63
Rleg18DRAFT_0461	434708	7047	171634	7883.75	204562	7474.08	75030	3867.41	113509	2956.73	116220	2886.49
Rleg18DRAFT_0462	139180	4983.8	48674	4938.6	48889	3945.67	12968	1476.51	18898	1087.36	21651	1187.8
Rleg18DRAFT_0463	218531	6142.38	78951	6287.88	89199	5650.79	31216	2789.84	46788	2113.16	48039	2068.71
Rleg18DRAFT_0464	266179	6855.11	103874	7580.02	123358	7160.34	56214	4603.24	84148	3482.25	88646	3497.7
Rleg18DRAFT_0465	26513	9139.14	8600	8399.78	8786	6825.96	20979	22993.8	24345	13484.4	24113	12734.4
Rleg18DRAFT_0466	10021265	295162	4890701	408162	6462197	428987	29174756	2.73227e+06	43890636	2.07723e+06	46500046	2.09833e+06
Rleg18DRAFT_0467	253391	8861.07	82526	8177.28	94081	7415.21	23280	2588.55	44967	2526.76	44757	2397.94
Rleg18DRAFT_0468	929149	14039.3	384693	16470.2	500752	17053.3	70003	3363.23	121999	2962.05	123915	2868.58
Rleg18DRAFT_0469	563160	19960.7	230522	23151.5	340573	27207	224663	25319.5	327588	18657.3	337903	18349.3
Rleg18DRAFT_0470	165904	10841.8	63782	11810.5	91044	13409.8	62727	13034.1	98522	10345.6	108869	10900.2
Rleg18DRAFT_0471	514918	27752.5	208842	31893.7	293393	35640.2	247111	42348.3	430688	37299.5	477952	39466.8
Rleg18DRAFT_0472	541547	41943.9	246836	54170.7	342724	59827.8	411438	101325	579419	72110.9	690942	81989.2
Rleg18DRAFT_0473	607080	8520.32	214806	8542.39	264717	8373.71	46886	2092.34	94340	2127.56	91616	1969.99
Rleg18DRAFT_0474	143546	30018.4	55868	33104.2	95460	44992.9	1074893	714728	2473959	831312	2591678	830348
Rleg18DRAFT_0475	148555	7884.74	61132	9193.73	72825	8711.78	122907	20742.2	220542	18809	303470	24677.3
Rleg18DRAFT_0476	64506	4996.12	22974	5041.88	27913	4872.65	11804	2906.97	19297	2401.58	22544	2675.14
Rleg18DRAFT_0477	624532	26331.1	263460	31474	374876	35622.8	346097	46397.2	576824	39078.1	691425	44662.4
Rleg18DRAFT_0478	246079	10720.9	100152	12363.4	123264	12103.7	104920	14534.2	161162	11282.2	180419	12042.6
Rleg18DRAFT_0479	315886	10518.8	124868	11781.8	157906	11851.2	142847	15124.7	218873	11711.3	252821	12898.3
Rleg18DRAFT_0480	185876	7743.12	69744	8232.33	57663	5413.97	6256	828.645	13424	898.566	13707	874.818
Rleg18DRAFT_0481	261549	16881.2	93045	17016.4	104825	15249	45046	9244.57	60126	6235.75	62149	6145.65
Rleg18DRAFT_0482	103424	4207.8	41605	4796.25	50665	4645.87	12601	1630.11	23237	1519.11	24057	1499.54
Rleg18DRAFT_0483	266067	8379.52	161531	14414.8	217887	15466.3	56517	5659.61	82979	4199.25	78225	3774.47
Rleg18DRAFT_0484	195160	7134.95	81772	8470.87	104719	8628.83	30269	3518.66	47767	2806.1	47827	2678.9
Rleg18DRAFT_0485	173534	8439.42	61906	8530.68	78888	8646.99	10684	1652.12	20760	1622.3	16629	1239.01
Rleg18DRAFT_0486	362062	5961.78	109581	5112.71	105188	3903.78	8615	451.052	20831	551.161	20085	506.695
Rleg18DRAFT_0487	306451	28107.5	153253	39828.5	224739	46458.6	299576	87367	524884	77357.1	554082	77860.7
Rleg18DRAFT_0488	95108	5781.69	31116	5359.75	31160	4269.35	7173	1386.49	14350	1401.73	13526	1259.77
Rleg18DRAFT_0489	202700	7184.53	75229	7555.32	86908	6942.73	32993	3718.31	54129	3082.83	57434	3118.86
Rleg18DRAFT_0490	119152	7038.73	39092	6543.41	33066	4402.52	5501	1033.27	10264	974.283	9787	885.779
Rleg18DRAFT_0491	77774	4005.94	33880	4944.66	38011	4412.71	14809	2425.35	20965	1735.16	20671	1631.23
Rleg18DRAFT_0492	139323	4954.98	56682	5711.99	65718	5267.8	25363	2868.13	39941	2282.51	40255	2193.42
Rleg18DRAFT_0493	473087	19707.6	204191	24102	281843	26462.2	117202	15524.1	164931	11040	203791	13006.5
Rleg18DRAFT_0494	440619	53571.2	194944	67158.5	253368	69429.8	154567	59753.6	240909	47064.8	276882	51575.7
Rleg18DRAFT_0495	244358	17263.6	87426	17501.2	133366	21236.2	19916	4473.9	36035	4090.76	35723	3866.65
Rleg18DRAFT_0496	105315	7922.13	41142	8769.2	45643	7738.41	6088	1456.15	13542	1636.85	14279	1645.63
Rleg18DRAFT_0497	63318	5563.48	20906	5204.91	21394	4236.8	2980	832.558	6188	873.665	4539	611.029
Rleg18DRAFT_0498	178082	7302.07	70091	8143.51	75839	7008.82	19786	2579.66	32662	2152.01	29735	1868
Rleg18DRAFT_0499	105985	22615.9	43933	26563.4	57879	27836.7	16718	11343.2	31336	10744.6	40508	13243.2
Rleg18DRAFT_0500	240281	8909.16	101730	10687.8	122662	10250.7	48796	5752.82	76975	4586.09	78020	4432.06
Rleg18DRAFT_0501	247433	11103.7	111592	14189.5	136397	13795.6	57672	8229.14	88595	6388.44	93941	6458.75
Rleg18DRAFT_0502	295838	4941.35	99849	4725.62	103746	3905.62	25973	1379.41	40686	1091.97	40564	1038.04
Rleg18DRAFT_0503	610222	9452.58	264734	11619.7	333400	11640	192789	9495.63	268124	6673.81	266977	6336.06
Rleg18DRAFT_0504	258448	12992	103242	14705.6	147113	16667.9	139335	22271.1	203409	16430.4	206074	15871.2
Rleg18DRAFT_0505	198950	6820.41	71673	6962.18	98743	7629.55	135099	14726.4	212823	11723.6	207185	10882
Rleg18DRAFT_0506	53893	16100.2	17210	14568.1	17735	11941.4	3043	2890.54	7601	3648.75	5854	2679.38
Rleg18DRAFT_0507	461781	8974.7	178185	9812.47	211453	9262.41	65733	4062.06	96196	3004.11	104797	3120.44
Rleg18DRAFT_0508	262319	8544.59	95435	8808.3	140315	10301.3	56709	5873.44	86012	4501.9	85781	4280.9
Rleg18DRAFT_0509	160316	10542.6	57400	10695.6	75179	11142.7	25416	5314.42	39175	4139.55	43869	4419.87
Rleg18DRAFT_0510	193129	12388.7	80935	14710.9	87782	12691.4	19530	3983.46	36051	3715.96	31445	3090.39
Rleg18DRAFT_0511	138896	9133.96	55763	10390.5	64260	9524.37	21803	4558.95	27162	2870.16	27171	2737.52
Rleg18DRAFT_0512	395496	8912.31	145405	9284.33	213575	10847.4	68424	4902.71	98325	3560.31	113481	3917.91
Rleg18DRAFT_0513	205996	8615.59	65563	7769.77	70709	6665.41	12012	1597.43	23111	1553.18	26247	1681.85
Rleg18DRAFT_0514	185945	7871.44	77870	9340.34	100282	9567.94	29591	3982.98	42319	2878.59	39645	2571.23
Rleg18DRAFT_0515	626723	13185.2	270476	16123.6	337656	16010.7	99094	6628.82	152808	5165.73	167982	5414.46
Rleg18DRAFT_0516	303607	15189.1	137362	19472	165461	18657	61951	9854.79	102290	8222.97	123227	9445.14
Rleg18DRAFT_0517	319529	7154.18	127626	8096.77	158766	8011.86	79906	5688.63	105040	3779.02	112477	3858.3
Rleg18DRAFT_0518	172001	8483.23	58519	8178.06	73035	8118.72	124231	19482.3	192645	15267.3	203811	15400.7
Rleg18DRAFT_0519	196445	5293.9	69626	5316.54	83801	5089.91	31835	2727.84	45810	1983.67	50473	2083.9
Rleg18DRAFT_0520	129260	4932.65	37144	4016.31	37278	3206.23	380181	46130.2	603199	36987.2	619023	36191.4
Rleg18DRAFT_0521	124026	5867.96	40322	5405.54	41392	4413.84	438120	65909.2	627927	47737.4	649003	47043.9
Rleg18DRAFT_0522	102028	10562.4	39208	11501.2	40079	9351.64	112926	37172.2	172129	28633.5	178086	28246
Rleg18DRAFT_0523	837608	17551.2	383443	22766.2	537987	25407.6	166954	11123.5	256132	8623.93	271541	8717.34
Rleg18DRAFT_0524	770481	41741.8	357841	54931.6	522818	63838.9	156810	27012.3	244255	21263.2	272307	22602.2
Rleg18DRAFT_0525	239000	7595.71	87735	7900.71	104580	7491.09	20118	2032.99	32897	1679.97	38337	1866.69
Rleg18DRAFT_0526	409424	51577.7	198852	70980.9	258160	73299.9	63577	25466.4	97475	19731.4	92409	17835.5
Rleg18DRAFT_0527	1011409	67790.5	482090	91557.3	573803	86682.4	112794	24038.5	199248	21459.1	208983	21460.3
Rleg18DRAFT_0528	287524	8638.96	114318	9732.51	156525	10599.8	66719	6374.05	111199	5368.63	120701	5556.23
Rleg18DRAFT_0529	310467	10305.6	127610	12002.3	150211	11237.9	70149	7403.83	99780	5322	114515	5823.72
Rleg18DRAFT_0530	386674	16435.2	174000	20955.8	243500	23326.9	112267	15172.7	168515	11509.2	189625	12348.4
Rleg18DRAFT_0531	728162	96375.6	332315	124627	483412	144206	419482	176535	673843	143309	773225	156793
Rleg18DRAFT_0532	490562	12183.7	225650	15879.7	275070	15397.6	169969	13422.5	241057	9620.09	275986	10501.6
Rleg18DRAFT_0533	487358	12551.3	211550	15437.5	301453	17497.9	91866	7522.71	133117	5508.7	147162	5806.55
Rleg18DRAFT_0534	241200	8520.24	99824	9991.54	117870	9384.35	43996	4941.59	59210	3360.82	69842	3779.84
Rleg18DRAFT_0535	229706	10867.9	88796	11903.9	117817	12563.4	30560	4597.34	49617	3772.07	56689	4109.18
Rleg18DRAFT_0536	157162	5953.95	48149	5168.54	48230	4118.14	16396	1975.03	24898	1515.64	32567	1890.24
Rleg18DRAFT_0537	235270	7171.98	97179	8393.98	121611	8355.48	59526	5769.76	77412	3791.89	87287	4076.66
Rleg18DRAFT_0538	728622	24185.7	340572	32032.3	498168	37269.9	296700	31315	426483	22747.5	446667	22715.5
Rleg18DRAFT_0539	75610	20804.7	33035	25756.1	44901	27846.1	25949	22703	41628	18405.3	45781	19299.7
Rleg18DRAFT_0540	1261027	16991.4	562745	21485.2	731702	22221.1	303570	13006	493842	10692.2	596427	12312.4
Rleg18DRAFT_0541	395403	11389.4	146295	11940.2	205423	13336.3	76645	7019.77	119694	5539.97	137025	6047.03
Rleg18DRAFT_0542	383564	10179.1	150098	11286.7	202205	12094.5	93815	7916.29	145967	6224.44	158412	6440.81
Rleg18DRAFT_0543	179408	7270.91	64340	7388.41	63539	5803.81	24931	3212.67	44242	2881.09	44764	2779.44
Rleg18DRAFT_0544	746411	15703.2	322951	19251.7	439611	20845.1	174379	11665	252879	8548.66	254625	8207.17
Rleg18DRAFT_0545	118790	8280.47	52511	10371.7	73805	11595.4	26199	5806.83	45205	5063.34	45670	4877.4
Rleg18DRAFT_0546	181520	11297.5	61682	10877.7	90390	12679.5	53925	10671.5	81815	8182.11	84639	8070.68
Rleg18DRAFT_0547	436479	14769.7	190280	18244.2	267765	20421.5	169455	18232.3	238489	12967.4	257979	13374.4
Rleg18DRAFT_0548	421903	6477.86	150240	6536.24	191873	6639.86	59876	2923.15	88168	2175.23	95730	2251.9
Rleg18DRAFT_0549	248437	5971.64	87629	5968.26	91731	4969.58	28832	2203.59	36536	1411.15	38062	1401.69
Rleg18DRAFT_0550	176847	4081.93	65596	4290.11	56580	2943.45	11509	844.666	12864	477.111	14983	529.846
Rleg18DRAFT_0551	137270	5478.24	45271	5119.27	44184	3974.26	5584	708.581	10081	646.464	7069	432.221
Rleg18DRAFT_0552	152806	6121.62	49916	5666.16	45455	4104.25	5392	686.839	12352	795.131	11323	694.976
Rleg18DRAFT_0553	133114	5704.27	42038	5104.36	46396	4481.09	6926	943.709	12472	858.792	12358	811.348
Rleg18DRAFT_0554	222298	8391.16	82469	8820.65	102827	8748.22	33715	4046.59	57167	3467.43	56672	3277.46
Rleg18DRAFT_0555	197083	7307.46	68229	7168.19	74177	6198.87	13555	1598.07	20556	1224.7	19761	1122.56
Rleg18DRAFT_0556	525918	8756.38	213368	10066	257938	9679.39	88954	4709.25	126537	3385.32	156743	3998.32
Rleg18DRAFT_0557	216403	6464.9	63346	5362.17	69406	4673.28	8268	785.376	17454	837.855	14129	646.684
Rleg18DRAFT_0558	133466	8208.96	41704	7268.05	48856	6772.69	17845	3489.9	26008	2570.39	29051	2737.54
Rleg18DRAFT_0559	198550	9026.27	71805	9249.46	95093	9743.46	75544	10919.9	111930	8176.37	113486	7904.3
Rleg18DRAFT_0560	501839	37214.5	222990	46855	318643	53257.1	251153	59219.5	349261	41617.2	378265	42976
Rleg18DRAFT_0561	84462	5256.76	30109	5309.78	35350	4958.75	8720	1725.65	13363	1336.4	17570	1675.37
Rleg18DRAFT_0562	60989	3484.71	19502	3157.31	20274	2610.84	2819	512.141	6582	604.294	6457	565.234
Rleg18DRAFT_0563	176109	6158.53	58039	5750.93	56384	4444.03	4538	504.59	8828	496.058	7166	383.932
Rleg18DRAFT_0564	100473	6821.74	34740	6683.42	40746	6235.29	9179	1981.62	16893	1843.01	17592	1829.97
Rleg18DRAFT_0565	56506	6950.92	23246	8102.49	31897	8843.48	7474	2923.34	13784	2724.57	13322	2510.73
Rleg18DRAFT_0566	197387	10476.6	82918	12470.2	107968	12915.8	30823	5201.81	45458	3876.91	49761	4046.43
Rleg18DRAFT_0567	467291	7174.75	165196	7186.9	184609	6388.49	55227	2696.19	83548	2061.25	90750	2134.76
Rleg18DRAFT_0568	139751	5707.97	48317	5591.77	58586	5393.2	27325	3548.67	44087	2893.43	43689	2733.89
Rleg18DRAFT_0569	6719689	331421	3113407	435100	4878623	542318	1028430	161281	1545015	122444	1703520	128724
Rleg18DRAFT_0570	190928	10031.9	69022	10276	94484	11189.2	53697	8971.03	85763	7240.83	92856	7474.91
Rleg18DRAFT_0571	182707	6587.54	59572	6086.02	68919	5600.59	36697	4207.05	55680	3225.84	59283	3274.77
Rleg18DRAFT_0572	609134	8665.47	215553	8688.73	271879	8717.28	105288	4762.52	187745	4291.63	177033	3858.48
Rleg18DRAFT_0573	161683	8581.53	54460	8190.32	64466	7711.82	32647	5509.63	49488	4220.61	52326	4255.01
Rleg18DRAFT_0574	238888	5768.63	69803	4776.12	67102	3652.08	19524	1499.09	33339	1293.62	38152	1411.49
Rleg18DRAFT_0575	94131	4754.76	28734	4112.59	31584	3595.75	8898	1429.12	16713	1356.52	21227	1642.73
Rleg18DRAFT_0576	206466	5535.42	82213	6245.47	92135	5567.4	148756	12681.1	211726	9121.19	242289	9952.17
Rleg18DRAFT_0577	155606	7263.48	72139	9541.39	89953	9463.68	37374	5547.11	58546	4391.28	58908	4212.84
Rleg18DRAFT_0578	265096	7742.59	116593	9648.92	146781	9662.27	74116	6882.95	101066	4743.12	117651	5264.55
Rleg18DRAFT_0579	318699	7731.61	119604	8221.63	142730	7804.24	39251	3027.74	63142	2461.4	69901	2598.09
Rleg18DRAFT_0580	124062	5450.4	48290	6011.32	44396	4396.02	22151	3094.3	36841	2600.74	42340	2849.86
Rleg18DRAFT_0581	727516	10349.6	287273	11579.7	343185	11003.6	348090	15745.3	552109	12620.6	623495	13589.2
Rleg18DRAFT_0582	439648	9067	157205	9186.45	194479	9039.77	56607	3712	96113	3185.05	113467	3585.18
Rleg18DRAFT_0583	271394	6264.24	85684	5603.91	89636	4663.12	1576328	115689	2257726	83736.5	2617365	92558.2
Rleg18DRAFT_0584	224970	6644.89	85666	7169.59	120609	8029.14	44469	4176.38	86542	4107.38	83560	3781.33
Rleg18DRAFT_0585	264949	7252.13	101484	7870.89	125825	7762.4	121999	10617.9	188671	8298.19	203446	8531.68
Rleg18DRAFT_0586	215941	4866.13	74087	4730.57	87863	4462.52	62147	4452.95	92888	3363.44	92187	3182.74
Rleg18DRAFT_0587	61473	8927.26	19692	8103.02	20283	6638.84	1061	489.924	7377	1721.43	3712	825.894
Rleg18DRAFT_0588	729344	12773.9	306749	15222.9	421447	16636.5	171799	9567.35	252308	7100.65	286432	7685.92
Rleg18DRAFT_0589	237925	6378.84	90856	6902.05	112937	6824.39	12533	1068.4	26184	1128.01	21042	864.313
Rleg18DRAFT_0590	96818	4797.78	30233	4245.1	30645	3422.71	8839	1392.73	16795	1337.33	16283	1236.23
Rleg18DRAFT_0591	554631	14644.5	229252	17151.7	309863	18440.3	190258	15973.2	298245	12653.8	317988	12863.7
Rleg18DRAFT_0592	868513	12076	362661	14288	472475	14806.5	121801	5384.91	192971	4311.38	193796	4128.34
Rleg18DRAFT_0593	78807	5385.67	32654	6323.16	40419	6225.68	19106	4151.68	29774	3269.55	27752	2905.71
Rleg18DRAFT_0594	108402	9942.57	32410	8422.94	37569	7766.36	6658	1941.71	14343	2113.86	14280	2006.65
Rleg18DRAFT_0595	39739	5615.02	12768	5111.88	15207	4842.89	2857	1283.58	7301	1657.65	8435	1826.01
Rleg18DRAFT_0596	169083	5972.75	55977	5602.83	62544	4979.51	17539	1969.97	31645	1796.2	30418	1646.22
Rleg18DRAFT_0597	288561	11649.4	106372	12167.9	141528	12877.6	46444	5961.77	79387	5149.81	78461	4852.92
Rleg18DRAFT_0598	205647	14053.9	82442	15964.2	109682	16894.2	73302	15928.3	131286	14416.8	142934	14965.6
Rleg18DRAFT_0599	196373	6074.79	82126	7198.69	91846	6403.77	85059	8366.6	123646	6146.18	137251	6505.01
Rleg18DRAFT_0600	79801	5715.07	30566	6202.62	38327	6186.49	17769	4046.28	29634	3410.19	30339	3328.87
Rleg18DRAFT_0601	153505	9331.69	45035	7757.31	55715	7633.72	43140	8338.68	75139	7339.71	75873	7066.55
Rleg18DRAFT_0602	868462	20923.2	392550	26797.5	570359	30970.7	131732	10091.3	205160	7942.27	227871	8411.01
Rleg18DRAFT_0603	1124245	27148.1	541360	37041.4	773531	42100	488106	37477.6	743125	28834.7	812610	30063.7
Rleg18DRAFT_0604	138003	9075.23	67822	12637.5	91570	13572.1	59588	12459.7	80179	8472.38	94077	9478.4
Rleg18DRAFT_0605	191616	5357.06	65970	5225.94	75777	4774.83	32923	2926.67	47064	2114.26	46450	1989.59
Rleg18DRAFT_0606	241962	12401.8	89218	12957.2	125517	14499.9	64921	10580.4	103825	8550.93	106486	8362.02
Rleg18DRAFT_0607	106124	6451.36	42190	7267.26	46344	6349.76	12553	2426.41	19966	1950.31	18893	1759.63
Rleg18DRAFT_0608	183283	11013.9	70388	11985	81924	11095.7	16212	3097.65	29771	2874.66	30526	2810.41
Rleg18DRAFT_0609	365229	31823.7	180351	44527.3	311712	61216	26513	7345.53	49308	6903.64	47926	6397.92
Rleg18DRAFT_0610	295281	20312.3	127475	24846.8	192985	29920.7	76229	16673.3	120859	13359.1	124376	13108.2
Rleg18DRAFT_0611	212512	13801.4	92825	17081.6	114134	16706.4	43416	8965.39	74401	7764.16	82808	8239.39
Rleg18DRAFT_0612	595658	8735.22	234786	9756.01	306868	10142.7	405328	18900	605129	14259.4	635433	14276.7
Rleg18DRAFT_0613	180493	6989.77	50709	5564.3	60863	5312.29	13779	1696.68	36532	2273.27	33670	1997.69
Rleg18DRAFT_0614	162607	9551.81	44808	7458.04	50906	6739.71	16715	3121.99	39655	3743	28702	2583.1
Rleg18DRAFT_0615	297704	17487.6	139419	23205.5	177275	23470.4	55526	10371	111611	10534.9	117770	10599
Rleg18DRAFT_0616	198994	9722.83	77387	10713.8	106445	11722.1	44224	6870.52	70487	5533.97	77055	5768.14
Rleg18DRAFT_0617	225008	12717.2	99459	15928	123205	15694.6	83330	14975.3	116366	10568.1	130559	11305.3
Rleg18DRAFT_0618	486467	14574.5	188017	15961	257315	17375.3	113869	10847.4	180222	8676.09	195314	8965.13
Rleg18DRAFT_0619	432130	13609.5	194067	17318.2	257157	18253.8	85419	8553.85	139495	7059.31	149295	7203.71
Rleg18DRAFT_0620	280779	25980.8	117927	30918.9	161903	33765.2	89326	26281.2	151113	22468	149641	21213.9
Rleg18DRAFT_0621	237753	13810.8	104414	17186	151775	19871	54793	10120.4	87315	8150.01	85145	7577.67
Rleg18DRAFT_0622	128821	11611.7	42105	10753.9	53906	10951.4	28010	8027.87	40513	5867.84	40253	5558.9
Rleg18DRAFT_0623	618887	11787.1	235047	12684.5	291731	12522.8	83735	5070.84	147969	4528.35	141922	4141.2
Rleg18DRAFT_0624	123375	12285.8	42271	11927.3	51814	11629.2	13319	4217.23	22784	3645.71	23342	3561.21
Rleg18DRAFT_0625	148862	4759.95	63408	5744.94	70074	5050.12	30906	3142.25	49871	2562.37	56629	2774.21
Rleg18DRAFT_0626	548854	7850.65	211948	8590.16	260872	8410.13	73135	3326.24	121857	2800.75	141007	3090.1
Rleg18DRAFT_0627	464374	5943.09	166922	6053.14	174007	5019.23	38927	1584.07	52794	1085.69	62752	1230.42
Rleg18DRAFT_0628	174720	5234.6	61249	5199.52	64328	4343.77	15330	1460.37	25556	1230.29	25312	1161.85
Rleg18DRAFT_0629	552070	7306.9	207624	7786.46	232807	6944.83	55267	2325.86	82433	1753.14	88317	1790.88
Rleg18DRAFT_0630	165998	7783.31	67639	8986.32	69382	7332.2	22129	3299.15	40782	3072.6	44586	3202.89
Rleg18DRAFT_0631	25267	10293.2	7632	8809.64	8194	7523.48	4120	5336.7	8316	5443.61	8654	5401.28
Rleg18DRAFT_0632	340969	16896.6	162103	22761.3	257608	28772	52898	8334.94	92524	7367.39	89011	6757.87
Rleg18DRAFT_0633	39477	5896.75	14724	6231.85	16030	5396.7	42249	20066.1	66000	15841.2	76237	17446.8
Rleg18DRAFT_0634	64789	8261.4	21375	7722.92	23586	6778.49	10494	4254.74	16373	3354.72	16268	3178.11
Rleg18DRAFT_0635	86062	12498.1	38480	15834	50164	16419.2	32611	15058.3	62478	14579.3	60861	13541.1
Rleg18DRAFT_0636	60000	12547.2	33528	19866.8	43994	20735.6	9378	6235.71	19363	6506.45	18028	5775.99
Rleg18DRAFT_0637	72260	7709.71	35175	10634	38556	9271.68	27032	9170.6	34997	5999.93	32874	5373.72
Rleg18DRAFT_0638	324804	8663.67	92488	6990.19	105616	6349.45	13003	1102.82	34393	1474.1	20195	825.29
Rleg18DRAFT_0639	50177	7389.46	16208	6763.33	19763	6559.75	7124	3335.88	16505	3905.7	17342	3912.82
Rleg18DRAFT_0640	222521	11349.7	72274	10445.2	100190	11517.6	27930	4529.63	53310	4369.15	48104	3759.03
Rleg18DRAFT_0641	484260	11353	229186	15224.5	277250	14649.7	128349	9567.6	208901	7869.5	189813	6817.73
Rleg18DRAFT_0642	314502	11035	92254	9171.88	98785	7812.09	19514	2177.09	45402	2559.77	37461	2013.78
Rleg18DRAFT_0643	264127	9934.23	71894	7661.91	83842	7107.38	15460	1848.89	36195	2187.49	34347	1979.21
Rleg18DRAFT_0644	231890	5842.52	69123	4934.74	74100	4207.87	8818	706.427	24303	983.906	16671	643.521
Rleg18DRAFT_0645	407865	8061.71	139398	7807.11	137553	6127.83	22948	1442.23	55380	1758.89	47130	1427.22
Rleg18DRAFT_0646	252024	6756.84	93056	7069.18	113163	6838.05	34186	2914.27	61939	2668.34	54784	2250.29
Rleg18DRAFT_0647	176388	9605.81	72410	11173.4	100740	12365	30683	5313.03	45019	3939.46	46746	3900.25
Rleg18DRAFT_0648	525747	7603.35	197316	8085.62	223266	7277.41	56106	2579.98	98003	2277.42	90255	1999.78
Rleg18DRAFT_0649	215817	5463.89	63077	4524.91	66716	3806.91	15358	1236.32	26402	1074.06	25153	975.638
Rleg18DRAFT_0650	52639	7862.78	19209	8130.1	24575	8273.48	14034	6665.44	21544	5170.95	23947	5480.27
Rleg18DRAFT_0651	228085	6480.6	77355	6227.73	92535	5925.85	91691	8283.7	139511	6369.46	155870	6785.21
Rleg18DRAFT_0652	80276	3179.42	28795	3231.49	29716	2652.64	19983	2516.53	27862	1773.17	30323	1840
Rleg18DRAFT_0653	360767	12129.2	144909	13804.6	198260	15023.4	152567	16309.7	208707	11275	234660	12087.3
Rleg18DRAFT_0654	316730	10316.9	129983	11997	167290	12281.7	99513	10306.7	144319	7553.71	164248	8196.79
Rleg18DRAFT_0655	242560	6404.58	78826	5897.44	69692	4147.44	12865	1080.09	21993	933.106	21872	884.794
Rleg18DRAFT_0656	900032	60325.3	463756	88075.3	666453	100679	194424	41435.3	255233	27488.7	290987	29881.2
Rleg18DRAFT_0657	1570583	105949	744423	142291	996752	151547	268985	57695.5	418411	45353.7	461363	47682.6
Rleg18DRAFT_0658	111776	3988.85	35398	3579.32	33189	2669.43	3862	438.218	6995	401.108	7014	383.484
Rleg18DRAFT_0659	38735	5259.92	12132	4668	10868	3326.22	1140	492.22	1099	239.8	1202	250.071
Rleg18DRAFT_0660	141044	5672.15	48234	5496.29	67672	6133.78	9546	1220.66	16525	1067.85	15420	950.079
Rleg18DRAFT_0661	108641	4071.51	36795	3907.28	41500	3505.39	6858	817.22	13869	835.185	11255	646.235
Rleg18DRAFT_0662	95424	9238.47	27134	7443.54	30158	6580.69	6770	2084.06	16430	2555.97	10148	1505.24
Rleg18DRAFT_0663	204180	14929.4	66169	13709.1	77180	12719.2	21191	4926.75	40806	4794.35	33468	3749.23
Rleg18DRAFT_0664	410553	10029.8	163509	11318.5	186887	10290.3	110755	8603.3	177411	6964.32	164693	6164.25
Rleg18DRAFT_0665	77873	8850.45	24071	7751.68	24815	6356.51	6363	2299.43	15226	2780.61	12900	2246.21
Rleg18DRAFT_0666	31898	4632.31	8901	3662.65	9290	3040.71	1964	906.89	3444	803.66	3745	833.236
Rleg18DRAFT_0667	345523	4908.69	106294	4278.78	102044	3267.4	15496	699.983	39414	899.735	28716	625.022
Rleg18DRAFT_0668	247418	8426.73	68381	6599.13	69187	5311.03	8959	970.212	21973	1202.52	17169	895.892
Rleg18DRAFT_0669	192166	5944.65	53748	4711.24	58086	4049.93	6474	636.798	14682	729.811	10969	519.875
Rleg18DRAFT_0670	86007	8101.72	24799	6619.12	22078	4687.37	2183	653.847	5869	888.347	4304	621.152
Rleg18DRAFT_0671	175841	7993.9	62185	8010.27	59302	6076.23	23219	3356.3	37206	2717.86	37708	2626.36
Rleg18DRAFT_0672	55435	14137.3	19690	14228.2	14509	8339.62	2824	2289.95	5397	2211.62	5037	1968.05
Rleg18DRAFT_0673	198070	7503.71	56664	6082.58	57749	4930.92	13633	1642.21	24025	1462.5	22795	1323.06
Rleg18DRAFT_0674	104090	9302.28	34718	8791.4	38956	7846.59	8960	2546.05	14908	2140.8	10546	1443.95
Rleg18DRAFT_0675	332755	4900.41	90937	3794.65	93888	3116.34	12930	605.46	27540	651.699	25392	572.911
Rleg18DRAFT_0676	43558	5004.87	15546	5061.35	14094	3649.94	3152	1151.57	6012	1109.99	4679	823.684
Rleg18DRAFT_0677	237744	5990.01	84418	6026.66	98946	5618.79	21948	1758.3	41586	1683.61	38586	1489.47
Rleg18DRAFT_0678	153809	3847.44	55017	3899.51	48891	2756.42	15844	1260.18	21500	864.179	23472	899.545
Rleg18DRAFT_0679	1084515	53998.6	502957	70957.9	721360	80951.6	333218	52753.9	549628	43973.5	592297	45182.4
Rleg18DRAFT_0680	1776594	43605.9	828164	57596.5	1317018	72857.6	858461	66997.2	1269595	50072.3	1307617	49172.2
Rleg18DRAFT_0681	3892358	50494.5	1814506	66698	2851313	83368.6	1494951	61664.8	2129458	44389	2199380	43713.4
Rleg18DRAFT_0682	3945913	448462	1824824	587655	2694803	690290	1149268	415316	1914087	349555	2012499	350426
Rleg18DRAFT_0683	122656	4274.98	35352	3491.26	35763	2809.35	5751	637.335	12936	724.47	11621	620.542
Rleg18DRAFT_0684	284054	4051.94	94326	3812.56	108073	3474.61	5599170	253960	7477180	171386	7843768	171423
Rleg18DRAFT_0685	308760	9812.77	132959	11973.2	151526	10853.8	104715	10581.8	153022	7814.47	148392	7225.43
Rleg18DRAFT_0686	140023	10926	54198	11983.1	71969	12657.1	103770	25746.2	164327	20603.7	163065	19494.2
Rleg18DRAFT_0687	156617	8106.88	61998	9093.18	71139	8299.44	50227	8266.68	80993	6736.55	86280	6842.39
Rleg18DRAFT_0688	139582	12368.4	57917	14541.6	78132	15604.1	116276	32760.7	170519	24279.1	195163	26495
Rleg18DRAFT_0689	233901	13364.3	104787	16964.7	136372	17561.7	171327	31125.8	260376	23905.2	276046	24164.6
Rleg18DRAFT_0690	105352	15515	38656	16130.5	48495	16096.5	33877	15863.2	53889	12752.2	65988	14888.7
Rleg18DRAFT_0691	78797	6194.76	23368	5205.46	24359	4316.19	6594	1648.32	14005	1769.18	15256	1837.54
Rleg18DRAFT_0692	18892	7797.44	4412	5159.8	9070	8437.38	4877	6400.38	7902	5240.66	9765	6174.88
Rleg18DRAFT_0693	326731	133103	159093	183642	190811	175197	116940	151474	185645	121522	206331	128779
Rleg18DRAFT_0694	82369	33555.3	40465	46708.9	46935	43094.3	28107	36407.5	49205	32209.3	52559	32804
Rleg18DRAFT_0695	426451	36251.9	175915	42372.8	254484	48758.2	281036	75963	462742	63208.5	575601	74966.2
Rleg18DRAFT_0696	644356	34550.8	274948	41773.9	400035	48345.5	450058	76732.5	669946	57722.7	759254	62373.7
Rleg18DRAFT_0697	627443	32639.6	291259	42931.2	400929	47007.1	359773	59508.4	514748	43026.9	629690	50185.7
Rleg18DRAFT_0698	887289	23369	362334	27040.1	557708	33106.2	650760	54497.4	998080	42239.3	1111780	44861.9
Rleg18DRAFT_0699	211158	24262.3	89249	29057	126106	32657.8	90257	32975	166737	30784.5	185448	32646
Rleg18DRAFT_0700	1086181	29195.7	504071	38391.2	703449	42616.3	597780	51090.2	825294	35645.2	911058	37518.5
Rleg18DRAFT_0701	1177720	28308.7	530598	36138.1	784672	42510	734783	56158.5	1060040	40942.5	1150755	42378.2
Rleg18DRAFT_0702	605866	27188.6	300460	38205	438404	44341.6	447795	63895.3	589688	42521.5	646365	44439.7
Rleg18DRAFT_0703	1274962	19209	589303	25157.6	834162	28325.9	669043	32050.9	902340	21845	986830	22778.8
Rleg18DRAFT_0704	833544	25044.7	365386	31107.3	498014	33725.2	362794	34659.8	572465	27638.3	634659	29215.3
Rleg18DRAFT_0705	306829	19562.3	136394	24640	203564	29251.6	169521	34365.7	269905	27650.9	292199	28542
Rleg18DRAFT_0706	319856	16314.2	146516	21174.9	194162	22320.4	161912	26258.5	251195	20587.3	284559	22236.5
Rleg18DRAFT_0707	207160	21029.8	75694	21772.8	102482	23447.8	96647	31195.8	163213	26623.1	190723	29663
Rleg18DRAFT_0708	1392107	21822.9	590932	26248.3	763111	26962.1	690684	34427	989520	24925.3	1169682	28092.5
Rleg18DRAFT_0709	1001960	20786.7	413698	24318.8	553170	25865.5	537967	35487.1	787744	26260.1	895682	28469
Rleg18DRAFT_0710	731164	15861.1	299829	18429.6	407291	19913.6	434892	29997.1	579696	20206.7	699303	23241.7
Rleg18DRAFT_0711	142953	5861.64	52174	6061.82	54971	5080.26	39391	5135.73	62040	4087.65	78303	4919.12
Rleg18DRAFT_0712	411796	7730.25	150208	7989.64	189814	8030.92	137536	8209.31	202730	6115.11	235339	6768.42
Rleg18DRAFT_0713	68684	5319.71	26355	5783.87	29243	5104.82	15970	3932.93	26685	3321.05	30400	3607.35
Rleg18DRAFT_0714	60031	6822.67	20195	6503.47	28715	7355.52	27586	9968.88	41587	7594.71	35388	6161.93
Rleg18DRAFT_0715	1108390	26279.7	500473	33622.6	762715	40758.3	239935	18088.4	382846	14585.7	391397	14217.6
Rleg18DRAFT_0716	606798	14585.5	264346	18004.2	343674	18618.7	96659	7387.52	154561	5969.7	174028	6408.83
Rleg18DRAFT_0717	238760	10949.5	97198	12630.2	130781	13517.7	33219	4843.92	52517	3869.96	52997	3723.62
Rleg18DRAFT_0718	84507	5700.69	27983	5348.75	25433	3866.86	3122	669.648	7329	794.428	7088	732.556
Rleg18DRAFT_0719	1424787	12776.7	586937	14913.6	765265	15467	235335	6710.17	375224	5406.72	412830	5671.81
Rleg18DRAFT_0720	251059	6090.67	82831	5693.84	96314	5266.29	13815	1065.66	24598	958.88	17167	638.067
Rleg18DRAFT_0721	226548	5371.41	69399	4662.34	70251	3754.1	16499	1243.84	29737	1132.92	32770	1190.38
Rleg18DRAFT_0722	104554	5502.78	31707	4728.46	36845	4370.65	20431	3419.09	34032	2878.09	35491	2861.82
Rleg18DRAFT_0723	178494	8294.83	69297	9124.76	72097	7551.39	32061	4737.4	41880	3127.27	46508	3311.27
Rleg18DRAFT_0724	146663	14888.5	55216	15882.4	73705	16863.7	45710	14754.3	75884	12378.1	83155	12933
Rleg18DRAFT_0725	132339	11159.2	48690	11633.4	61042	11601.1	19155	5135.77	34397	4660.59	40078	5177.66
Rleg18DRAFT_0726	286904	6549.94	98357	6362.52	111026	5712.84	35958	2610.21	56484	2072.06	61069	2136.01
Rleg18DRAFT_0727	677885	126571	257231	136090	431323	181513	414105	245849	732232	219686	769608	220156
Rleg18DRAFT_0728	270360	7156.68	107433	8058.05	118383	7062.93	61221	5152.87	104012	4424.13	115565	4686.82
Rleg18DRAFT_0729	114317	7915.9	42478	8334.44	44198	6897.92	20169	4440.71	23030	2562.47	26524	2813.91
Rleg18DRAFT_0730	548623	7252.1	230703	8641.04	253959	7566.23	139411	5859.57	195189	4145.92	221193	4479.65
Rleg18DRAFT_0731	965630	11408.6	421984	14126.7	529892	14110.3	348651	13097.6	503654	9561.6	578975	10480.1
Rleg18DRAFT_0732	196209	5384.69	70188	5457.92	56021	3465.12	24335	2123.5	40280	1776.26	37767	1587.95
Rleg18DRAFT_0733	185694	9379.81	70471	10086.2	77707	8846.72	38096	6118.63	65854	5345.07	66285	5129.72
Rleg18DRAFT_0734	342250	8322.26	127338	8773.62	155505	8522.53	76669	5927.84	103847	4057.58	118192	4403.2
Rleg18DRAFT_0735	277889	9108.5	113548	10545.8	141663	10465.5	74516	7766.12	101426	5341.96	103096	5177.26
Rleg18DRAFT_0736	399793	7559.21	168891	9048.38	192307	8195.25	70311	4227.11	95816	2911.08	105422	3053.9
Rleg18DRAFT_0737	31255	4877.65	9277	4102.25	9416	3311.95	2373	1177.52	3211	805.206	3307	790.694
Rleg18DRAFT_0738	1805429	19808.6	873016	27140.6	1119748	27689.8	778501	27158.9	1185564	20901.3	1368262	22999.9
Rleg18DRAFT_0739	399966	10641.4	167577	12633.1	241488	14480.9	56267	4760	86582	3701.49	88453	3605.53
Rleg18DRAFT_0740	1305614	16853.7	586025	21434.9	831972	24205.6	210013	8619.99	343234	7119.46	343442	6792.31
Rleg18DRAFT_0741	741320	20542.2	324056	25443.9	466089	29109.6	157517	13878.7	248724	11074.8	268129	11383.3
Rleg18DRAFT_0742	197271	6084.57	56678	4953.41	66990	4656.96	21659	2124.14	36527	1810.32	35795	1691.5
Rleg18DRAFT_0743	115829	7041.34	41649	7174.07	50403	6905.9	32057	6196.41	46472	4539.46	42618	3969.3
Rleg18DRAFT_0744	201705	8174.54	77630	8914.55	89403	8166.29	54980	7084.85	80327	5230.99	87159	5411.8
Rleg18DRAFT_0745	20254	8359.59	4575	5350.42	6719	6250.36	4935	6476.5	6932	4597.35	6833	4320.84
Rleg18DRAFT_0746	307386	27707.2	166768	42593.6	128438	26093.2	5865	1680.95	13657	1978.06	15587	2152.55
Rleg18DRAFT_0747	127248	28924.1	55941	36029.8	88869	45528.7	16671	12049	30345	11083.3	36420	12683.3
Rleg18DRAFT_0748	79671	15717.8	32239	18021.7	44216	19660.6	26066	16351	42665	13525	47436	14337.8
Rleg18DRAFT_0749	228062	8029.03	84970	8476.15	111316	8832.7	68557	7674.34	102756	5812.89	120627	6506.34
Rleg18DRAFT_0750	270522	99832.4	73635	76997.4	104615	87013.9	86254	101211	117590	69729.2	127293	71970.7
Rleg18DRAFT_0751	91411	38748.5	30783	36973.4	37719	36036.5	15968	21522.1	24537	16712.9	28413	18452.5
Rleg18DRAFT_0752	5838555	155735	2968234	224337	4242820	255071	2717701	230495	3669920	157294	3979263	162617
Rleg18DRAFT_0753	57917	13457.4	22063	14525.8	27772	14544.1	79584	58797.5	172306	64332.4	162283	57770.9
Rleg18DRAFT_0754	374324	13134	150400	14952.7	198140	15669.3	149410	16669	236836	13352.8	267408	14375
Rleg18DRAFT_0755	187607	77432.5	84917	99309.7	142949	132978	111812	146738	178857	118619	184063	116392
Rleg18DRAFT_0756	312590	48782.8	145304	64252.8	199709	70245	84136	41749.6	133724	33533.3	156331	37378.3
Rleg18DRAFT_0757	572796	33837.1	239450	40080.3	350298	46639.8	158614	29793	223261	21192.5	252864	22885.6
Rleg18DRAFT_0758	1658145	120400	757245	155799	1112247	182025	328137	75759.7	513030	59858	582457	64796.3
Rleg18DRAFT_0759	1311617	58608.1	660749	83658.5	959198	96601.7	317871	45162.8	431832	31005.6	465862	31892.6
Rleg18DRAFT_0760	3997795	241624	1907752	326712	2716749	370080	744583	143091	1137176	110439	1224681	113403
Rleg18DRAFT_0761	1259566	103701	522261	121835	837394	155388	420168	109993	564532	74683.8	585927	73907.5
Rleg18DRAFT_0762	4829761	36594.3	2208982	47424.5	3151924	53825.6	1199190	28890.5	1690414	20580.5	1812216	21036.8
Rleg18DRAFT_0763	6701502	49943.7	3101186	65487.7	4689110	78763.5	1448076	34314.6	2040958	24441	2123747	24249
Rleg18DRAFT_0764	167632	17885.3	71436	21596.4	106962	25721.5	52095	17673.2	98037	16807.6	96638	15796.9
Rleg18DRAFT_0765	1602353	135115	747582	178619	1070196	203392	342648	91869.6	565537	76626.9	691000	89269.9
Rleg18DRAFT_0766	1611862	107348	703910	132833	1056594	158599	331757	70253.2	511651	54754	626395	63914.2
Rleg18DRAFT_0767	8143590	121642	3841071	162571	5792050	194996	1595766	75790.8	2317121	55615.1	2600000	59501
Rleg18DRAFT_0768	4768671	127197	2368069	178977	3477887	209085	1506180	127743	2074253	88903.2	2249276	91919.1
Rleg18DRAFT_0769	1245995	126487	602337	173257	877871	200857	160303	51742.8	256598	41856	266923	41514.3
Rleg18DRAFT_0770	1703332	83224.6	800861	110875	1216322	133945	319774	49679.2	448998	35251.1	474934	35552.4
Rleg18DRAFT_0771	1793892	90613.4	905288	129570	1216887	138539	280528	45055.9	465244	37761.8	528057	40865.7
Rleg18DRAFT_0772	763610	81472.7	345277	104383	472797	113695	148950	50531.2	233503	40032.1	236258	38619.7
Rleg18DRAFT_0773	1943027	72818.4	989746	105102	1391680	117551	375415	44735.6	533211	32109.7	548915	31517.4
Rleg18DRAFT_0774	1252374	140805	651449	207533	887282	224839	196686	70313.1	302949	54730.4	326142	56178.8
Rleg18DRAFT_0775	1139735	91669.9	538757	122783	831331	150703	334348	85506.8	434161	56111.1	474518	58473.4
Rleg18DRAFT_0776	2230544	95584.5	1038258	126068	1561193	150785	629931	85831.9	873929	60176.7	908789	59665.3
Rleg18DRAFT_0777	1054656	79909.4	491303	105477	749333	127964	278717	67147.5	417392	50816.7	447278	51921.5
Rleg18DRAFT_0778	1190967	185862	569877	251997	835545	293892	207997	103211	367749	92218.6	387193	92576.7
Rleg18DRAFT_0779	921757	120474	428604	158729	634853	187015	199660	82974.9	338264	71040.7	368575	73804.8
Rleg18DRAFT_0780	1861797	158268	878146	211520	1335992	255971	349299	94414.3	553332	75582.7	626545	81601.1
Rleg18DRAFT_0781	1610459	163485	793580	228267	1143943	261734	320582	103478	475115	77500.3	551088	85710.2
Rleg18DRAFT_0782	2320443	130444	1160865	184909	1647012	208678	489068	87418.2	742923	67107.7	846351	72893.1
Rleg18DRAFT_0783	965204	98943.1	429877	124863	645058	149036	260980	85065.3	409814	67503.8	457137	71795.1
Rleg18DRAFT_0784	1480902	116424	725567	161628	1004947	178067	308335	77075.6	533842	67437.7	554858	66831.2
Rleg18DRAFT_0785	2649112	155613	1211253	201606	1841145	243759	598937	111868	930186	87799.4	980579	88249.3
Rleg18DRAFT_0786	1008435	87142.3	484070	118526	688900	134172	268558	73790.1	386431	53657.2	442968	58645.7
Rleg18DRAFT_0787	1522050	83761	752789	117384	982238	121830	391980	68589.2	516331	45657.9	568172	47904.4
Rleg18DRAFT_0788	908443	135696	459339	194413	641098	215834	189238	89878.5	272937	65509.8	305115	69825.6
Rleg18DRAFT_0789	945788	62196.1	414005	77143.2	646088	95760.6	333049	69639.6	485574	51309.8	506083	50988.6
Rleg18DRAFT_0790	1412444	33039.2	647729	42931.4	926133	48826.8	337790	25123.8	545756	20513.2	593033	21253
Rleg18DRAFT_0791	440577	21228.9	201600	27524.5	264754	28752.5	127086	19470.8	189444	14667.7	218080	16099.2
Rleg18DRAFT_0792	1185908	100812	790811	190483	1030637	197466	309965	83782.4	477611	65239.5	511216	66580.7
Rleg18DRAFT_0793	939159	75537.4	498052	113506	680140	123296	211350	54051.1	305902	39534.9	324845	40029.6
Rleg18DRAFT_0794	2846447	88316	1388825	122098	2006488	140313	565114	55750.9	880464	43895.8	986667	46901.8
Rleg18DRAFT_0795	1265871	93872.1	620435	130367	903222	150962	257877	60805	389566	46419.8	424668	48248
Rleg18DRAFT_0796	325603	6167.59	97964	5257.95	113987	4866.41	19797	1192.36	43811	1333.48	39753	1153.66
Rleg18DRAFT_0797	73777	6650.12	23059	5889.41	20002	4063.57	1912	547.993	8209	1188.98	5579	770.455
Rleg18DRAFT_0798	101188	7722.8	30077	6504.34	30511	5248.42	4136	1003.7	10989	1347.66	9088	1062.67
Rleg18DRAFT_0799	63255	5801.71	18661	4849.75	16741	3460.74	3067	894.447	6835	1007.34	4739	665.933
Rleg18DRAFT_0800	192969	9213.19	62277	8425.06	60551	6515.83	28081	4262.99	48684	3734.94	52321	3827.2
Rleg18DRAFT_0801	156305	5171.92	53495	5015.51	64944	4843.33	53059	5582.35	86109	4578.29	90978	4612.09
Rleg18DRAFT_0802	892710	15227.1	382980	18509.9	500724	19250	411444	22314.9	610052	16720.5	678640	17734.9
Rleg18DRAFT_0803	99845	8847.3	38195	9589.9	49375	9860.92	26948	7592.59	37665	5362.87	38090	5171.04
Rleg18DRAFT_0804	126053	10378.1	44388	10355	44915	8334.51	14256	3731.98	24726	3271.09	24800	3128.22
Rleg18DRAFT_0805	752816	16819.4	346883	21959.7	489534	24650.7	119024	8455.4	173854	6241.38	191080	6540.61
Rleg18DRAFT_0806	221861	5284.24	86922	5866.17	106545	5719.54	38718	2932.2	58972	2256.96	66662	2432.56
Rleg18DRAFT_0807	203776	9469.71	60186	7925.06	60377	6323.85	101580	15009.7	187068	13968.8	223242	15894.3
Rleg18DRAFT_0808	75147	7555.18	25520	7270.04	28516	6461.71	5270	1684.7	8021	1295.8	6814	1049.59
Rleg18DRAFT_0809	20648	5397.4	7072	5238.07	5818	3427.73	346	287.582	1306	548.561	1208	483.789
Rleg18DRAFT_0810	37481	4453.43	10912	3673.76	10249	2744.68	225	85.0052	1415	270.157	1292	235.195
Rleg18DRAFT_0811	63178	10829.4	20769	10087.3	16781	6483.07	460	250.711	1522	419.205	2907	763.421
Rleg18DRAFT_0812	135257	4606.68	45203	4362.33	36419	2795.65	1891	204.785	4274	233.904	3820	199.331
Rleg18DRAFT_0813	25179	4875.41	7480	4103.9	7586	3310.64	953	586.739	1462	454.878	386	114.51
Rleg18DRAFT_0814	167122	5263.35	58386	5210.27	57352	4071.02	16997	1702.08	26882	1360.4	24929	1202.86
Rleg18DRAFT_0815	227174	7090.55	81004	7163.93	99356	6989.43	144522	14342.8	204426	10252.6	204332	9771.03
Rleg18DRAFT_0816	157281	5790.61	61628	6429.08	64905	5385.83	170695	19982.4	233509	13814.2	247608	13966.7
Rleg18DRAFT_0817	150975	5333.1	51393	5144.01	51005	4060.82	9976	1120.5	16213	920.266	12656	684.942
Rleg18DRAFT_0818	235171	7065.96	95833	8158.78	112640	7627.92	54684	5224.28	78139	3772.51	77743	3578.75
Rleg18DRAFT_0819	132629	6667.17	47619	6782.76	56370	6386.71	31761	5076.64	51878	4190.46	45440	3499.64
Rleg18DRAFT_0820	432153	8842.66	138122	8008.13	145167	6694.83	22484	1462.84	60433	1986.99	48004	1504.89
Rleg18DRAFT_0821	534776	8283.89	169425	7436.41	199882	6978.5	37774	1860.52	80588	2005.9	74371	1765.02
Rleg18DRAFT_0822	298527	7521.46	86276	6159.3	89441	5079.03	10923	875.063	33121	1340.9	20189	779.32
Rleg18DRAFT_0823	330071	7437.99	102395	6538.08	85863	4360.94	9925	711.145	31745	1149.47	16008	552.673
Rleg18DRAFT_0824	83154	6440.44	24225	5316.42	25720	4489.83	4477	1102.55	11148	1387.41	7525	892.939
Rleg18DRAFT_0825	273820	8203.63	83245	7066.79	89491	6042.91	16141	1537.63	33769	1625.68	28909	1326.96
Rleg18DRAFT_0826	418497	8133.48	123956	6826.13	141110	6181.13	30513	1885.59	66875	2088.45	54806	1631.9
Rleg18DRAFT_0827	160647	6460.49	52402	5971.23	55150	4998.79	17353	2218.95	30785	1989.33	30314	1867.75
Rleg18DRAFT_0828	319782	6594.96	110157	6437.15	109765	5102.09	42960	2817.1	73798	2445.56	70095	2214.77
Rleg18DRAFT_0829	319679	7939.6	105793	7444.99	100885	5647.25	89515	7069.02	135356	5401.78	123689	4706.5
Rleg18DRAFT_0830	207257	6814.73	65998	6148.84	76388	5660.97	21191	2215.49	39082	2064.86	36931	1860.43
Rleg18DRAFT_0831	219636	6980.3	66915	6025.83	70374	5040.91	12119	1224.66	28166	1438.37	22989	1119.37
Rleg18DRAFT_0832	201080	5651.87	65018	5178.21	70709	4479.45	19036	1701.29	29014	1310.41	28226	1215.5
Rleg18DRAFT_0833	348723	7052.72	105938	6070.87	109802	5005.09	16402	1054.76	39638	1288.14	37097	1149.47
Rleg18DRAFT_0834	366592	6944.01	106131	5696.3	113890	4862.27	25063	1509.52	46225	1406.95	40593	1178.04
Rleg18DRAFT_0835	242048	6439.84	66668	5025.9	70284	4214.6	22480	1901.73	39895	1705.56	36378	1482.84
Rleg18DRAFT_0836	293769	4419.65	91091	3883.11	78487	2661.37	18612	890.335	32351	782.068	37015	853.182
Rleg18DRAFT_0837	158473	6069.59	43268	4695.63	43581	3762.07	7700	937.721	15073	927.638	13667	801.972
Rleg18DRAFT_0838	19920	4843.81	7364	5073.82	5283	2895.37	2613	2020.3	4015	1568.77	2804	1044.62
Rleg18DRAFT_0839	75408	4837.22	24732	4495.32	25694	3714.81	11866	2420.26	20990	2163.55	16155	1587.7
Rleg18DRAFT_0840	249448	14989.8	83338	14190	72026	9755.12	10024	1915.3	19953	1926.64	19840	1826.59
Rleg18DRAFT_0841	205223	10316.4	66612	9488.08	70245	7958.74	21552	3444.85	45166	3648.3	46152	3554.48
Rleg18DRAFT_0842	272107	6145.05	81184	5194.92	100784	5129.83	37173	2669.27	63142	2291.28	61440	2125.78
Rleg18DRAFT_0843	40500	7177.44	13585	6821.77	10620	4241.94	381	214.693	1288	366.78	1550	420.851
Rleg18DRAFT_0844	201500	7418.62	64293	6707.1	81633	6773.92	6966	815.475	11226	664.123	11322	638.636
Rleg18DRAFT_0845	53816	5741.85	17077	5162.68	19722	4742.61	658	223.226	2017	345.797	1364	222.965
Rleg18DRAFT_0846	67221	5284.69	21825	4861.74	26901	4766.61	1351	337.714	3121	394.261	2168	261.13
Rleg18DRAFT_0847	19989	3732.24	7289	3856.29	7558	3180.62	564	334.839	1022	306.623	1360	389.045
Rleg18DRAFT_0848	73358	3953.78	23312	3560.14	18403	2235.52	2419	414.553	3057	264.75	3862	318.904
Rleg18DRAFT_0849	115837	11535.2	42164	11897.1	54332	12194.4	7354	2328.52	12281	1965.11	11164	1703.25
Rleg18DRAFT_0850	151185	5358.62	51347	5156.83	47772	3816.31	2992	337.198	10153	578.248	4633	251.588
Rleg18DRAFT_0851	172930	5462.72	54659	4892.41	53153	3784.36	5753	577.846	13277	673.928	9988	483.392
Rleg18DRAFT_0852	165793	6566.42	44283	4969.61	47398	4231.05	10732	1351.52	25326	1611.77	20402	1237.99
Rleg18DRAFT_0853	86347	5862.64	28467	5476.59	28401	4346.16	12236	2641.58	19392	2115.65	16556	1722.2
Rleg18DRAFT_0854	138982	8701.79	42899	7610.62	47783	6742.94	8651	1722.25	22289	2242.41	19374	1858.45
Rleg18DRAFT_0855	247744	7001.12	76713	6142.66	77733	4951.04	29111	2615.78	64159	2913.38	48386	2094.92
Rleg18DRAFT_0856	378509	8717.4	108839	7102.61	105392	5470.72	22178	1624.1	52863	1956.31	41918	1479.09
Rleg18DRAFT_0857	192595	5888.24	65201	5648.3	64940	4474.85	16744	1627.72	30300	1488.53	23864	1117.8
Rleg18DRAFT_0858	118513	5872.86	31799	4464.99	37753	4216.59	5123	807.212	16536	1316.71	13355	1013.94
Rleg18DRAFT_0859	121758	8108.94	38066	7183.35	41146	6176.19	10442	2211.21	21067	2254.47	17147	1749.59
Rleg18DRAFT_0860	344151	8104.62	120007	8007.8	135186	7175.32	30467	2281.35	58325	2207.06	56551	2040.36
Rleg18DRAFT_0861	231916	5746.25	67753	4756.7	76103	4249.93	11369	895.685	20936	833.533	22139	840.416
Rleg18DRAFT_0862	8870952	72920.5	4397260	102420	6602286	122321	298986	7814.64	467054	6169.1	497022	6259.47
Rleg18DRAFT_0863	231700	12297.8	77630	11674.9	99360	11886.1	11736	1980.61	32165	2743.21	24618	2001.87
Rleg18DRAFT_0864	193727	12276.4	81409	14617.7	105850	15118.2	29288	5901.35	49307	5020.72	52732	5119.64
Rleg18DRAFT_0865	191050	7108.98	72396	7633.04	86193	7228.67	155033	18342.7	252675	15107.7	275042	15679.8
Rleg18DRAFT_0866	213103	8603.12	83222	9519.8	104041	9466.67	37814	4853.98	73172	4746.65	77671	4804.06
Rleg18DRAFT_0867	170316	8948.88	53231	7925.03	54059	6401.88	9160	1530.34	19516	1647.7	16526	1330.34
Rleg18DRAFT_0868	11369	4195.57	2953	3087.84	4669	3883.46	1455	1707.3	3139	1861.38	2673	1511.3
Rleg18DRAFT_0869	116950	9782.65	38956	9233.23	49124	9261.39	28041	7458.11	49260	6621.04	53646	6875.06
Rleg18DRAFT_0870	246187	6172.99	84545	6006.77	97986	5537.59	38210	3046.4	68407	2756.17	70861	2722.2
Rleg18DRAFT_0871	148704	14264.7	55595	15111.2	90418	19548.8	56217	17146.9	87402	13472.1	95742	14071
Rleg18DRAFT_0872	244618	6046.64	71888	5035.07	72228	4024	15004	1179.27	35615	1414.6	28112	1064.63
Rleg18DRAFT_0873	333093	8750.82	88484	6586.75	95904	5678.66	8345	697.09	47041	1985.8	23902	962.055
Rleg18DRAFT_0874	25107	4123.34	8004	3724.64	7847	2904.58	708	369.715	1963	518.024	1079	271.493
Rleg18DRAFT_0875	118773	6058.01	39067	5646.06	37928	4360.12	16426	2663.93	33885	2777.12	29270	2287.27
Rleg18DRAFT_0876	306959	9936.75	105250	9654.04	130438	9516.87	119485	12298.6	168201	8749.19	181024	8978.06
Rleg18DRAFT_0877	1340469	21140.2	653123	29185.7	928055	32987.7	556880	27925	859824	21789	938280	22670.9
Rleg18DRAFT_0878	80423	6228.92	22449	4926.66	24433	4265.16	17847	4395.18	30823	3836.04	28118	3336.56
Rleg18DRAFT_0879	214408	7625.35	59014	5946.99	64008	5130.73	9910	1120.65	20149	1151.46	19784	1077.99
Rleg18DRAFT_0880	98244	6670.4	28689	5519.3	27668	4233.99	3478	750.852	5068	552.914	6310	656.383
Rleg18DRAFT_0881	3720430	104292	1890765	150182	2537565	160325	717224	63928	1027049	46262	1005969	43204.1
Rleg18DRAFT_0882	317969	10724.8	98739	9436.62	104675	7957.45	14871	1594.87	25959	1406.92	24948	1289.21
Rleg18DRAFT_0883	100257	4193.16	26188	3103.5	27730	2613.98	4735	629.688	8455	568.218	7224	462.899
Rleg18DRAFT_0884	92899	5307.94	27990	4531.49	27032	3481.12	5368	975.23	8962	822.802	11041	966.51
Rleg18DRAFT_0885	35963	3958.21	9277	2893.17	9570	2374	1459	510.596	2812	497.317	2448	412.797
Rleg18DRAFT_0886	74358	4627.91	24139	4256.96	21597	3029.54	4706	931.297	7818	781.858	8624	822.334
Rleg18DRAFT_0887	32552	6077.93	10491	5550.32	11021	4637.94	11689	6939.61	12057	3617.37	12983	3713.95
Rleg18DRAFT_0888	240330	13437.9	93546	14820.8	104054	13113.2	59888	10647.4	90465	8127.94	93483	8008.29
Rleg18DRAFT_0889	399849	14416.7	179252	18312.8	220884	17949.8	97362	11161.9	153491	8892.56	159532	8812.49
Rleg18DRAFT_0890	275035	11690.1	111493	13427.7	152056	14566.7	90440	12222.8	127710	8722.31	144282	9395.63
Rleg18DRAFT_0891	602969	18221.5	258634	22146.2	360473	24552.1	161056	15475.6	260172	12633.6	259258	12003.4
Rleg18DRAFT_0892	107930	5248.92	34771	4791.46	37032	4059.11	14916	2306.53	21270	1662.15	20055	1494.28
Rleg18DRAFT_0893	202258	7607.24	75706	8068.17	103743	8794.41	27114	3242.61	48862	2953.03	44081	2540.13
Rleg18DRAFT_0894	405142	10086.1	135990	9592.84	157532	8839.18	116228	9200.4	190552	7622.65	182725	6969.43
Rleg18DRAFT_0895	183158	6743.32	52915	5520.14	48618	4034.33	5288	619.04	9945	588.34	9803	552.955
Rleg18DRAFT_0896	246826	5812.65	71978	4802.93	68570	3639.52	3636	272.262	14954	565.869	8252	297.732
Rleg18DRAFT_0897	312315	6747.05	91364	5592.67	80557	3922.39	4075	279.916	20415	708.673	12007	397.409
Rleg18DRAFT_0898	49359	4734.85	15780	4289.14	18560	4012.77	8816	2689	15588	2402.73	12620	1854.73
Rleg18DRAFT_0899	75026	8257.61	30695	9572.68	36038	8939.84	5742	2009.49	12388	2190.88	8910	1502.46
Rleg18DRAFT_0900	166840	7718.95	61729	8092.27	75543	7877.32	47928	7050.6	74091	5508.06	77531	5495.61
Rleg18DRAFT_0901	478188	5643.28	149687	5005.41	163953	4360.92	23111	867.222	54448	1032.5	34141	617.293
Rleg18DRAFT_0902	54720	5201.39	15558	4190.35	15755	3375.35	2987	902.793	5176	790.575	2569	374.128
Rleg18DRAFT_0903	344940	4414.56	101990	3698.49	103130	2974.78	20752	844.468	49060	1008.9	26196	513.644
Rleg18DRAFT_0904	267096	6602.27	81649	5718.73	86386	4812.77	21429	1684.25	37557	1491.74	31819	1205.02
Rleg18DRAFT_0905	302962	7471.17	103872	7258.08	120105	6675.56	14643	1148.18	33061	1310.06	26046	984.066
Rleg18DRAFT_0906	96497	5147.83	34515	5217.24	42551	5116.18	6048	1025.89	12684	1087.28	11911	973.511
Rleg18DRAFT_0907	155433	8494.13	47725	7390	53130	6543.98	9240	1605.56	22413	1968.12	16644	1393.53
Rleg18DRAFT_0908	87727	7518.65	29852	7249.42	38882	7510.71	7407	2018.5	16125	2220.66	18819	2471.07
Rleg18DRAFT_0909	105404	3840.09	35587	3673.66	35721	2933.15	3076	356.328	7539	441.34	6600	368.393
Rleg18DRAFT_0910	168120	4662.77	49865	3918.72	49799	3112.95	8750	771.635	16855	751.154	16310	693.045
Rleg18DRAFT_0911	253670	4341.04	86955	4216.41	77607	2993.31	16634	905.109	24689	678.897	27068	709.682
Rleg18DRAFT_0912	172895	5428.81	64146	5707.09	76212	5393.51	55139	5505.04	70517	3557.88	74268	3572.78
Rleg18DRAFT_0913	415255	19736	182058	24517.5	250443	26827.4	176027	26601.3	243620	18605.1	255346	18593.2
Rleg18DRAFT_0914	171863	6992.23	63097	7273.86	67549	6194.1	19235	2488.31	27485	1796.82	36696	2287.36
Rleg18DRAFT_0915	157290	6824.18	54791	6735.68	67136	6564.94	35557	4905.16	52018	3626.42	44968	2989.07
Rleg18DRAFT_0916	199619	6482.05	69774	6419.88	67477	4938.47	19148	1977.03	28627	1493.69	35472	1764.73
Rleg18DRAFT_0917	234840	7721.67	82546	7690.57	87797	6506.46	44246	4625.86	62332	3293.26	56592	2850.87
Rleg18DRAFT_0918	280751	6956.25	112120	7871.55	129030	7205.61	53724	4232.54	82205	3272.86	79697	3025.37
Rleg18DRAFT_0919	314049	7046.57	121791	7743.17	137703	6963.86	58215	4153.31	74661	2691.84	83093	2856.46
Rleg18DRAFT_0920	193168	5721.72	69476	5831.09	75726	5055.48	27301	2571.28	43482	2069.55	43702	1983.24
Rleg18DRAFT_0921	232047	9190.48	83075	9323	85469	7629.52	15237	1918.85	30563	1945.06	26327	1597.52
Rleg18DRAFT_0922	241142	9514.66	84111	9403.65	92022	8183.48	34098	4277.88	65209	4134.31	56521	3416.75
Rleg18DRAFT_0923	418653	12615.1	158212	13508.3	221702	15056.8	199302	19095.4	314357	15220.7	329364	15205.3
Rleg18DRAFT_0924	334369	5584.93	118002	5584.76	139713	5259.63	42543	2259.43	73484	1972.24	68493	1752.75
Rleg18DRAFT_0925	90868	9501.18	37069	10982.5	50073	11800.4	13217	4394.19	19964	3354.2	24397	3908.28
Rleg18DRAFT_0926	215612	6193.53	69392	5648.04	78470	5080.36	16728	1527.88	38827	1792.15	33260	1463.76
Rleg18DRAFT_0927	93216	7166.68	25471	5548.77	26241	4547.09	5718	1397.82	17831	2202.82	12804	1508.19
Rleg18DRAFT_0928	101216	8819.3	32036	7909.45	33758	6629.61	10463	2898.81	27372	3832.37	22677	3027.28
Rleg18DRAFT_0929	181422	7025.75	51860	5690.6	54083	4720.52	15490	1907.36	31767	1976.76	27979	1660.04
Rleg18DRAFT_0930	160655	9437.14	46241	7696.56	55550	7354.56	18767	3505.26	39838	3760.27	29364	2642.68
Rleg18DRAFT_0931	425535	6302.27	128623	5397.63	134870	4501.98	13470	634.32	47317	1126.04	29246	663.607
Rleg18DRAFT_0932	254382	8895.73	78035	7732.28	78721	6204.57	24576	2732.66	56932	3199.09	46896	2512.54
Rleg18DRAFT_0933	32377	13541.4	9598	11374.4	10203	9617.9	3435	4568.06	5283	3550.44	7459	4779.58
Rleg18DRAFT_0934	60313	6122.66	20316	5843.73	24855	5686.81	8881	2866.62	14956	2439.61	13690	2129.19
Rleg18DRAFT_0935	128679	12013.1	40744	10777.9	50525	10631.2	17508	5197.13	28841	4326.47	22449	3210.91
Rleg18DRAFT_0936	172335	15946.4	55719	14608.8	63867	13319.6	35328	10394.1	79553	11828.2	74232	10523.5
Rleg18DRAFT_0937	18380	7791.15	4084	4905.29	4881	4663.27	1730	2331.75	3958	2695.92	4023	2612.69
Rleg18DRAFT_0938	32196	3333.09	10103	2963.59	9314	2173.24	1563	514.497	4160	692.012	3711	588.598
Rleg18DRAFT_0939	27585	7795.39	5996	4801.19	8752	5574.4	3307	2971.51	8403	3815.7	7403	3205.2
Rleg18DRAFT_0940	396995	18782.7	152266	20412.7	227271	24235.1	195997	29485.1	271520	20642	285850	20720.2
Rleg18DRAFT_0941	814888	29482.6	369689	37899	527717	43032.4	174259	20046.7	243534	14158.1	278304	15426.6
Rleg18DRAFT_0942	2340453	25814.2	1036518	32393.5	1568853	39000.2	319958	11221	448726	7952.7	493800	8344.33
Rleg18DRAFT_0943	258368	6356.47	85367	5951.01	102684	5693.85	79566	6224.21	133381	5272.87	132834	5006.9
Rleg18DRAFT_0944	191066	12724.8	64890	12245.2	79691	11962	29062	6154.2	45876	4909.39	53491	5457.95
Rleg18DRAFT_0945	334825	13063.2	130672	14445.7	193896	17050.1	73952	9174.04	115529	7242.66	121637	7270.76
Rleg18DRAFT_0946	197959	7840.39	73072	8200.43	99874	8915.4	52828	6652.82	87255	5553.01	78043	4735.64
Rleg18DRAFT_0947	206099	19414.2	89826	23975.5	113336	24062.3	53651	16069.4	101506	15364.2	103159	14887.9
Rleg18DRAFT_0948	272949	7029.46	100372	7324.47	113739	6602	61379	5026.19	97189	4021.91	102658	4050.57
Rleg18DRAFT_0949	593730	10593.9	228548	11555	308379	12401.7	97342	5522.66	163106	4676.43	169672	4638.33
Rleg18DRAFT_0950	1923352	18399.5	885401	23999.9	1189613	25649.4	496343	15097.6	655591	10077.5	751737	11017.8
Rleg18DRAFT_0951	366048	11323.7	153300	13437.4	209839	14630.6	49830	4901.39	76873	3821.19	79543	3769.94
Rleg18DRAFT_0952	303332	11089.7	117337	12155.1	159278	13124.5	47851	5562.51	63013	3701.74	66578	3729.18
Rleg18DRAFT_0953	157868	6906.57	64442	7988.41	79545	7843.46	36371	5059.44	56144	3946.82	61678	4134.1
Rleg18DRAFT_0954	361427	59048.2	163537	75705.2	254161	93588.3	180634	93835	293399	77023	308591	77241.8
Rleg18DRAFT_0955	474436	24317.2	228133	33132	325321	37581.5	181852	29636.9	246132	20271.2	268900	21115.9
Rleg18DRAFT_0956	283693	10747.5	111361	11954	140978	12037.5	71231	8580.36	99548	6059.9	123139	7147.19
Rleg18DRAFT_0957	631301	15422.7	275530	19072.8	378571	20844.7	88395	6866.4	139032	5457.74	166477	6231.02
Rleg18DRAFT_0958	267657	10847.4	107490	12343.5	149149	13623.6	31476	4056.07	48724	3172.96	67149	4169.35
Rleg18DRAFT_0959	163989	7865.47	74791	10164.4	86403	9340.39	16019	2443.01	24567	1893.38	24869	1827.47
Rleg18DRAFT_0960	1128494	22055.2	482036	26694.1	691291	30450.9	186875	11613	275804	8661.41	283349	8484.31
Rleg18DRAFT_0961	191697	6887.93	67988	6921.95	76017	6156.16	22745	2598.59	36917	2131.45	35717	1966.21
Rleg18DRAFT_0962	403650	36384.2	167081	42673.5	260968	53017.8	206160	59087	276805	40092	286889	39619.1
Rleg18DRAFT_0963	604233	7459.12	210486	7362.57	281796	7840.5	139384	5471.1	214688	4258.59	241364	4564.97
Rleg18DRAFT_0964	99505	8065.32	30786	7070.55	32230	5887.94	12340	3180.32	20361	2651.86	20021	2486.25
Rleg18DRAFT_0965	82948	3032.54	30429	3152.18	26113	2151.71	10680	1241.51	14902	875.428	16756	938.541
Rleg18DRAFT_0966	93427	6262.02	32606	6192.45	33714	5093.05	2750	586.075	6424	691.867	7500	770.168
Rleg18DRAFT_0967	451642	9879.45	177548	11004.7	209863	10346.7	108825	7569.13	152014	5343.15	172950	5796.18
Rleg18DRAFT_0968	811060	176676	343345	211923	515492	253089	521314	361080	1120266	392122	1250769	417431
Rleg18DRAFT_0969	564273	120409	228816	138350	360764	173508	800252	542970	1623629	556714	1685681	551097
Rleg18DRAFT_0970	27983	6225.34	8068	5085.78	8435	4229.41	1049	742.033	3319	1186.45	2870	978.212
Rleg18DRAFT_0971	238334	6153.15	81391	5954.03	90502	5266.18	66159	5430.99	96180	3989.99	92363	3653.36
Rleg18DRAFT_0972	127537	6769.18	45790	6886.42	49968	5977.48	27152	4582.27	42416	3617.47	49065	3989.83
Rleg18DRAFT_0973	80919	29862	28551	29854.7	45423	37780.8	15095	17712.5	25202	14944.4	21746	12295.1
Rleg18DRAFT_0974	1634046	34516.4	778369	46587.5	1111698	52926.6	439396	29511.8	597241	20271.5	689171	22303.4
Rleg18DRAFT_0975	144050	10682.2	48733	10239.8	54983	9189.71	25633	6044.02	45720	5447.9	38200	4340.03
Rleg18DRAFT_0976	441685	7827.57	169677	8520.41	217375	8682.61	104430	5884.62	200684	5714.82	233105	6329.19
Rleg18DRAFT_0977	242035	9442.99	77402	8556.71	75705	6657.06	21930	2720.5	46323	2904.05	42322	2529.77
Rleg18DRAFT_0978	389709	8688.28	153575	9701.46	184676	9279.62	97354	6901.23	142357	5099.74	160055	5466.95
Rleg18DRAFT_0979	157664	5972.96	55465	5953.87	73800	6301.44	43541	5244.87	67943	4135.97	70052	4065.93
Rleg18DRAFT_0980	301343	11293.4	114069	12113	152758	12903	105650	12589.6	160431	9661.08	181722	10434
Rleg18DRAFT_0981	122088	5386.31	40719	5090.24	39166	3894.51	4778	670.26	9708	688.213	14740	996.318
Rleg18DRAFT_0982	102809	18534	27271	13930.4	29507	11989.2	23444	13438.4	39565	11461.1	41525	11469.1
Rleg18DRAFT_0983	70983	6686.48	22441	5989.75	29742	6314.51	27228	8155.27	46033	6967.68	52955	7642.45
Rleg18DRAFT_0984	57466	3641.61	20833	3740.74	27831	3975	18768	3781.63	33230	3383.67	33532	3255.55
Rleg18DRAFT_0985	488996	21757.2	220626	27814.9	307608	30847.7	107978	15276.1	188608	13484.5	193722	13205.7
Rleg18DRAFT_0986	164897	17960.1	71253	21989.8	91207	22389.8	59469	20595.1	85651	14990	93083	15532.7
Rleg18DRAFT_0987	654044	13843.5	261590	15688.6	355706	16969	188140	12661.9	305515	10390.8	335813	10889.8
Rleg18DRAFT_0988	65230	7413.55	22566	7267.02	28788	7374.22	11251	4065.83	18188	3321.53	21541	3750.83
Rleg18DRAFT_0989	47926	5826.92	18368	6327.8	22058	6044.5	8657	3346.68	16359	3195.95	16716	3113.74
Rleg18DRAFT_0990	124145	7635.66	36376	6339.51	40837	5661.06	19259	3766.43	29358	2901.48	36867	3474.06
Rleg18DRAFT_0991	57448	5947.3	18886	5539.98	23472	5476.73	8080	2659.72	10594	1762.3	13794	2187.85
Rleg18DRAFT_0992	785885	16401.7	331653	19612.6	483488	22742.6	309294	20524.8	439904	14752.4	477616	15271.8
Rleg18DRAFT_0993	124625	7756.44	52445	9248.77	65404	9174.61	42950	8499.62	64082	6408.68	74469	7100.93
Rleg18DRAFT_0994	118000	7858.66	40608	7663.04	46095	6919.05	21479	4548.41	36910	3949.9	37104	3785.91
Rleg18DRAFT_0995	484760	38110.2	185643	41353.9	262562	46523.5	255649	63905.5	401680	50742.3	419777	50561
Rleg18DRAFT_0996	214450	15253.7	84948	17120.8	126176	20228	50543	11431.1	76029	8689.68	83170	9063.55
Rleg18DRAFT_0997	369627	12467.2	130399	12462.4	187396	14245.9	55703	5973.96	87690	4752.59	86075	4447.99
Rleg18DRAFT_0998	146746	7484.78	54234	7838.03	80012	9198.01	29596	4799.82	42954	3520.4	51829	4050.12
Rleg18DRAFT_0999	1289956	29972.9	578097	38060.8	840448	44014	244805	18086.4	365794	13657.3	388304	13823.2
Rleg18DRAFT_1000	374363	24932.1	171096	32287.1	186437	27985	84036	17795.5	135386	14488.2	155638	15880.5
Rleg18DRAFT_1001	362725	25977.1	175323	35577.5	236820	38225.9	69588	15846.3	114582	13185.8	134143	14718.5
Rleg18DRAFT_1002	104832	15885.9	40294	17301.4	59859	20444.3	16890	8138.16	32039	7801.38	32473	7539.15
Rleg18DRAFT_1003	588922	24339.1	252532	29572.3	380078	35403.4	150537	19781.9	235968	15670.2	256990	16272.1
Rleg18DRAFT_1004	256688	6953.2	86888	6669.02	101884	6220.3	34443	2966.6	51624	2247.02	52630	2184.21
Rleg18DRAFT_1005	509231	11911.7	207487	13752.2	274077	14449.7	51026	3795.15	78388	2946.35	88940	3187.41
Rleg18DRAFT_1006	518840	8764.14	211380	10117.3	252685	9620.14	176130	9459.93	265248	7199.51	281332	7280.77
Rleg18DRAFT_1007	191856	14536.6	94824	20357.7	107002	18272.8	68189	16427.8	115200	14025.4	129733	15059.8
Rleg18DRAFT_1008	925603	23605.2	412498	29807.6	660433	37961	411871	33398.2	674963	27659.1	788949	30825.8
Rleg18DRAFT_1009	730213	17274	326828	21907.2	463703	24723.5	155843	11722.2	239364	9098.68	275514	9985.51
Rleg18DRAFT_1010	80199	10352.6	27250	9967.15	37280	10846.3	27097	11122	51894	10764	54034	10686.4
Rleg18DRAFT_1011	229621	3994.88	77719	3831.26	81254	3186.12	40567	2244.11	58305	1629.95	59639	1589.66
Rleg18DRAFT_1012	338403	5361.13	111179	4990.78	119523	4267.76	13439	676.969	21666	551.539	24535	595.513
Rleg18DRAFT_1013	250054	6916.85	76103	5964.85	89622	5587.47	14014	1232.58	24998	1111.11	22825	967.315
Rleg18DRAFT_1014	29107	12173.7	8025	9510.3	7528	7096.3	2119	2817.97	5430	3649.23	3003	1924.26
Rleg18DRAFT_1015	161619	4828.26	55215	4673.89	63814	4296.75	12015	1141.3	17785	853.744	18278	836.584
Rleg18DRAFT_1016	361472	25711.3	162324	32715.6	231842	37167.8	97198	21982.9	168276	19233	176136	19194.6
Rleg18DRAFT_1017	446495	24189.4	201134	30875.8	284372	34723.4	180546	31101.1	260396	22668.3	279265	23179.7
Rleg18DRAFT_1018	74000	4746.9	25526	4639.64	30298	4380.45	13936	2842.47	19602	2020.48	20271	1992.22
Rleg18DRAFT_1019	13565	5526.07	4204	4852.69	5232	4803.86	1620	2098.41	1902	1245.04	1423	888.146
Rleg18DRAFT_1020	51476	14164.1	20978	16355.7	27513	17062.7	7092	6204.84	16128	7130.81	21451	9043.01
Rleg18DRAFT_1021	18363	4923.18	5301	4027.01	4271	2580.82	962	820.079	1350	581.582	871	357.769
Rleg18DRAFT_1022	360861	36991.9	153858	44689.9	218342	50446.3	141993	46282	233150	38404	252793	39702.1
Rleg18DRAFT_1023	24290	9895.2	8001	9235.58	11046	10142.1	9052	11725.2	13907	9103.44	14291	8919.53
Rleg18DRAFT_1024	197567	10815.5	62510	9696.29	73051	9013.33	31286	5445.81	52134	4585.95	53442	4482.27
Rleg18DRAFT_1025	583915	8965.38	251402	10937.3	298724	10337.5	824918	40272.5	1211001	29877.1	1342569	31581.9
Rleg18DRAFT_1026	126723	18662.2	29330	12238.9	35554	11801.1	2828	1324.24	17374	4111.34	10222	2306.36
Rleg18DRAFT_1027	92404	7001.29	27021	5801.12	26581	4539.26	4130	994.985	8208	999.309	6053	702.652
Rleg18DRAFT_1028	529081	6796.17	149438	5439.09	154980	4486.87	24725	1009.85	69836	1441.44	46244	910.081
Rleg18DRAFT_1029	565348	9835.76	158012	7789.42	179613	7042.97	29333	1622.66	79899	2233.62	61404	1636.71
Rleg18DRAFT_1030	157103	6106.59	40180	4425.34	38866	3404.94	6011	742.916	15305	955.923	13587	809.133
Rleg18DRAFT_1031	45009	6628.38	14622	6101.52	10401	3452.31	1417	663.524	4120	974.946	2831	638.749
Rleg18DRAFT_1032	381365	9273.39	107814	7428.41	114312	6264.92	13057	1009.53	39601	1547.32	23649	881.035
Rleg18DRAFT_1033	284943	11415.2	110917	12590.6	150623	13600.1	44713	5695.59	69583	4479.24	71093	4363.5
Rleg18DRAFT_1034	43440	7528.33	17588	8636.71	28144	10993.1	7852	4326.82	16852	4692.84	20705	5497.52
Rleg18DRAFT_1035	183074	5871.86	66540	6047.2	72069	5209.83	11771	1200.44	26051	1342.61	21826	1072.52
Rleg18DRAFT_1036	143428	11361.3	43005	9652.38	40978	7315.93	5969	1503.39	17962	2286.24	16355	1984.84
Rleg18DRAFT_1037	44774	9426	16637	9924.29	15259	7240.25	15599	10441.8	20502	6935.42	19629	6331.14
Rleg18DRAFT_1038	61866	7350.82	19137	6442.89	19998	5355.45	50129	18938.8	86908	16592.8	79035	14387.5
Rleg18DRAFT_1039	174411	15721.1	47838	12218.1	47775	9705.89	9345	2678.35	19885	2880.11	19230	2655.65
Rleg18DRAFT_1040	30892	5383.46	7576	3740.92	10457	4107.22	6747	3738.56	9907	2774.17	10998	2936.37
Rleg18DRAFT_1041	147440	14823.4	48643	13857.2	59216	13418.3	66693	21320.3	131900	21308.5	137958	21250.2
Rleg18DRAFT_1042	356363	24840.9	163975	32387.4	217735	34208.1	425422	94291.8	686619	76907.1	719669	76858.2
Rleg18DRAFT_1043	90192	4989.68	35336	5539.17	38512	4802.05	11327	1992.5	20169	1792.93	19302	1636.02
Rleg18DRAFT_1044	386956	15682.2	168239	19319.5	229039	20921	379179	48861.9	556564	36244.1	564299	35037.9
Rleg18DRAFT_1045	492231	13368.3	190028	14623.3	232337	14221.7	274325	23689.2	418500	18263.2	449547	18705.2
Rleg18DRAFT_1046	438621	11437	164361	12143.5	206147	12115	207003	17162.4	322083	13494.8	327844	13097
Rleg18DRAFT_1047	3188924	97495.5	1465160	126925	2110720	145444	2232384	217014	3497449	171817	3696358	173140
Rleg18DRAFT_1048	526875	13876.6	201941	15070.4	291353	17295	153793	12879.3	256975	10875.3	270024	10895.8
Rleg18DRAFT_1049	262731	7135.38	94633	7282.35	133947	8199.07	78205	6753.35	103923	4535.16	113350	4716.39
Rleg18DRAFT_1050	236573	30166	96813	34979.1	129995	37359.9	74813	30332.5	144800	29668.6	138936	27142.5
Rleg18DRAFT_1051	175921	7020.74	62125	7025.13	83488	7509.57	30618	3885.27	48685	3122.02	51473	3147.22
Rleg18DRAFT_1052	271275	10203.1	115540	12313.4	171904	14572.5	134746	16114.5	197400	11930.1	201529	11612.9
Rleg18DRAFT_1053	178883	27505.9	68670	29919	94676	32811.3	58378	28542.1	102734	25383.2	110741	26088.5
Rleg18DRAFT_1054	2337385	197095	1047750	250337	1697346	322583	1581848	424120	2525220	342152	2631257	339931
Rleg18DRAFT_1055	474168	41663.1	207340	51620.9	288325	57098.9	153007	42747.4	313889	44317	360449	48522.8
Rleg18DRAFT_1056	2033943	25592	950686	33894.2	1395805	39583.7	1051135	42053.6	1519667	30724.8	1502794	28969.9
Rleg18DRAFT_1057	149768	10874.8	64780	13328.1	76961	12595.1	28901	6672.61	47212	5508.48	44224	4919.77
Rleg18DRAFT_1058	283261	7460.41	97384	7267.52	134243	7968.81	47111	3945.27	86167	3646.63	89704	3619.68
Rleg18DRAFT_1059	279016	12155.8	100255	12376.1	126186	12390.6	129628	17957	193270	13529.9	199107	13290
Rleg18DRAFT_1060	144126	9598.63	58764	11089.2	77906	11694	137706	29160.7	203182	21743.4	222396	22692.2
Rleg18DRAFT_1061	466099	17467.9	203365	21595.4	299031	25258.3	96509	11500.3	150775	9079.6	154196	8853.56
Rleg18DRAFT_1062	1921781	78492.9	888390	102814	1264189	116376	537732	69834.7	861381	56532.3	913948	57191.4
Rleg18DRAFT_1063	888395	30061.7	423434	40599.1	574342	43803.1	251833	27095.7	386465	21013.3	424741	22019.9
Rleg18DRAFT_1064	577158	25040.6	276632	34007.5	390715	38206.3	177590	24498.9	265474	18507.5	282658	18788.5
Rleg18DRAFT_1065	543448	30386.6	265226	42020.8	381654	48097.3	254722	45286.7	354928	31889	366357	31384.3
Rleg18DRAFT_1066	419808	17699.7	177187	21167.5	246214	23396.6	96498	12936.4	161583	10946.8	171754	11094.4
Rleg18DRAFT_1067	194720	7350.17	67358	7204.42	84027	7148.77	48632	5836.97	76988	4669.66	83318	4818.46
Rleg18DRAFT_1068	544250	15054.7	199636	15647.2	304034	18955	163731	14400.7	253428	11264.3	268553	11381.2
Rleg18DRAFT_1069	3688243	49252	1819435	68843.7	2559208	77025.8	1310442	55641.8	2057310	44144.8	2341800	47911.2
Rleg18DRAFT_1070	828477	24333.1	357635	29763.2	508206	33642	186776	17442.8	303992	14346.8	323526	14558.2
Rleg18DRAFT_1071	508242	34065.3	230657	43805.8	320399	48401.5	104295	22227.2	166051	17883.8	181221	18609.4
Rleg18DRAFT_1072	350613	13428.6	162127	17594.7	226236	19529.5	76682	9338.48	95779	5894.53	105955	6217.38
Rleg18DRAFT_1073	130468	4640.05	55521	5594.99	61426	4923.77	20672	2337.66	30327	1733.1	36688	1999.06
Rleg18DRAFT_1074	194124	5164.79	59496	4485.23	65382	3920.65	26127	2210.26	41519	1774.99	39026	1590.78
Rleg18DRAFT_1075	2227694	54169.3	1037795	71504.4	1395619	76487.6	1222893	94550.9	1834278	71670.2	1964808	73198.2
Rleg18DRAFT_1076	392848	4941.01	133556	4759.68	117166	3321.38	30285	1211.15	48386	977.881	50889	980.613
Rleg18DRAFT_1077	332489	14485.5	134290	16577.6	186782	18340.7	130612	18093.3	209954	14697.9	232024	15487.1
Rleg18DRAFT_1078	216130	7558.06	75177	7449.09	81139	6395.15	27265	3031.65	53973	3032.82	52686	2822.75
Rleg18DRAFT_1079	549373	20369.7	238714	25079.5	331557	27707.8	201201	23720.6	284973	16978.4	328322	18650.9
Rleg18DRAFT_1080	2263437	55686	1097912	76536.4	1546156	85734.7	1075561	84137.9	1671549	66080.3	1791242	67517.2
Rleg18DRAFT_1081	111473	10893.1	41093	11378.2	50985	11229.3	25040	7780.29	32626	5122.97	37241	5575.53
Rleg18DRAFT_1082	2071854	62072.6	890040	75556.8	1314587	88768	1260942	120120	1760949	84774.1	1971240	90482.2
Rleg18DRAFT_1083	2803338	63445.4	1213735	77834.3	1763955	89978.3	1311159	94353.7	1931297	70234.2	2214160	76774.3
Rleg18DRAFT_1084	1633899	37630.1	675480	44080.5	974529	50586.1	1044455	76485.5	1436998	53179.2	1665872	58780.7
Rleg18DRAFT_1085	685449	33491	293283	40603.4	428158	47150.1	303351	47127.8	419440	32930.5	524676	39275.9
Rleg18DRAFT_1086	368891	19882.1	151086	23073.4	210603	25583.2	169605	29065.8	207501	17970.5	238390	19685
Rleg18DRAFT_1087	1043123	22581.6	435958	26741.6	670768	32727.9	777674	53529.8	1040131	36181.2	1174450	38952.6
Rleg18DRAFT_1088	213811	26301.3	92656	32295.6	144595	40089.1	98136	38384.4	134593	26603.9	138666	26133.6
Rleg18DRAFT_1089	175917	22161.3	72957	26042.2	102215	29022.1	82724	33135.9	100722	20388.6	116211	22429.4
Rleg18DRAFT_1090	653296	21082.9	263129	24061	366127	26630.5	255987	26267.5	385232	19976.5	392004	19381.8
Rleg18DRAFT_1091	124423	7109.12	40036	6481.7	48776	6281.27	6805	1236.3	15879	1457.85	14068	1231.49
Rleg18DRAFT_1092	176879	9293.72	57154	8509.09	66964	7930.14	8880	1483.56	16105	1359.72	12772	1028.15
Rleg18DRAFT_1093	132221	9155.66	50374	9883.68	67233	10493	14034	3089.94	24059	2676.96	25612	2717.16
Rleg18DRAFT_1094	74271	4650.17	27665	4907.99	33619	4744.18	12611	2510.61	24109	2425.52	21848	2095.77
Rleg18DRAFT_1095	202140	5205.86	81351	5936.44	92875	5390.95	44202	3619.61	72792	3012.31	68505	2702.99
Rleg18DRAFT_1096	161804	4990.64	55102	4815.67	61194	4254.04	31230	3062.79	49391	2447.88	53320	2519.64
Rleg18DRAFT_1097	246418	6692.34	95090	7317.51	105208	6439.92	24115	2082.44	39576	1727.08	43246	1799.43
Rleg18DRAFT_1098	309984	6696.69	112231	6870	151476	7375.49	88343	6068.37	129059	4480.07	136988	4534.05
Rleg18DRAFT_1099	126587	11122.7	41455	10320.9	46095	9128.5	157482	43997.6	249324	35201.3	283032	38101.1
Rleg18DRAFT_1100	171773	6460.65	50827	5416.75	56004	4747.52	432161	51682.8	722372	43657.4	747212	43057.4
Rleg18DRAFT_1101	71899	5873.26	21787	5042.86	20781	3826.04	570544	148192	995299	130643	1090350	136460
Rleg18DRAFT_1102	21819	4562.8	6570	3893	5539	2610.68	2359	1568.57	2357	792.011	2153	689.8
Rleg18DRAFT_1103	50775	6985.58	14328	5585.49	12976	4023.65	1355	592.749	2773	613.025	1625	342.522
Rleg18DRAFT_1104	776017	24588	381344	34236.7	531487	37955.2	782287	78813	1131684	57617.3	1156879	56159.5
Rleg18DRAFT_1105	448425	6193.84	181925	7120.1	229799	7153.93	83266	3656.94	136002	3018.5	140176	2966.38
Rleg18DRAFT_1106	427668	9827.92	172303	11219.4	248414	12866.4	94416	6898.9	158699	5860.09	176746	6222.82
Rleg18DRAFT_1107	227143	8246.57	86474	8895.75	116677	9547.4	27710	3198.82	41751	2435.66	51380	2857.92
Rleg18DRAFT_1108	311599	40223.3	142934	52280.5	201355	58582.8	110866	45505	219788	45589.1	234148	46307.8
Rleg18DRAFT_1109	414080	9795.54	163064	10930.1	208565	11120.2	120552	9067.71	152629	5801.72	162368	5884.74
Rleg18DRAFT_1110	204204	7571.49	77287	8119.83	107467	8980.87	35279	4159.23	49769	2965.18	53126	3017.91
Rleg18DRAFT_1111	186396	9943.67	72997	11034.1	92769	11154.2	27843	4722.86	48689	4173.65	59573	4869.03
Rleg18DRAFT_1112	423847	9252.09	164742	10189.6	210878	10375	85450	5930.92	121022	4244.93	118293	3956.15
Rleg18DRAFT_1113	198358	19752.7	86899	24519.7	110654	24835.4	52457	16609.6	69602	11137.2	74473	11362.1
Rleg18DRAFT_1114	1102894	20703.6	494783	26317.8	652991	27627.7	248776	14849.1	328629	9912.71	349705	10057.6
Rleg18DRAFT_1115	302272	18482.8	132194	22903.7	156106	21513.7	76334	14841.1	109581	10766.7	111609	10455.7
Rleg18DRAFT_1116	279978	7246.18	102299	7502.04	115605	6743.54	63828	5252.61	88610	3685.05	100910	4001.31
Rleg18DRAFT_1117	122350	3985.34	39502	3645.89	39017	2864.45	8233	852.704	15725	823.052	13669	682.151
Rleg18DRAFT_1118	114041	3821.84	36464	3462.57	33588	2537.01	12535	1335.72	16599	893.859	14598	749.528
Rleg18DRAFT_1119	137378	5745.71	42936	5088.28	47011	4431.51	23935	3183.02	34028	2286.85	40454	2592.21
Rleg18DRAFT_1120	34424	14208.1	8288	9692.75	10908	10147.2	4466	5861	11125	7378.18	11042	6982.39
Rleg18DRAFT_1121	40830	6371.93	11460	5067.56	16291	5730.14	11150	5532.81	22642	5677.82	24610	5884.18
Rleg18DRAFT_1122	52754	8486.11	13098	5970.09	11572	4195.54	5260	2690.41	9367	2421.19	11191	2758.06
Rleg18DRAFT_1123	41733	6417.07	14528	6329.75	13182	4568.41	17535	8573.19	23125	5713.66	22066	5198.33
Rleg18DRAFT_1124	37543	5165.14	10328	4026.17	9214	2857.11	2837	1241.06	7118	1573.57	7702	1623.45
Rleg18DRAFT_1125	37572	6892.17	10212	5307.93	10518	4348.61	2037	1188.12	3632	1070.56	5554	1560.92
Rleg18DRAFT_1126	311527	6540.83	98482	5858.91	89239	4222.97	13599	907.869	28214	951.869	21602	694.886
Rleg18DRAFT_1127	136449	5799.65	39728	4784.66	41653	3990.28	6257	845.622	9167	626.086	10365	674.968
Rleg18DRAFT_1128	48402	8434.87	10769	5317.57	11761	4619.4	4467	2475.2	9221	2582.07	5318	1419.86
Rleg18DRAFT_1129	75068	8091.88	18550	5665.8	23060	5602.48	61457	21064.2	95361	16517.4	79893	13194.3
Rleg18DRAFT_1130	104854	4960.88	31754	4256.92	31798	3390.78	12321	1853.53	24224	1841.6	23632	1713
Rleg18DRAFT_1131	100452	3805.54	27563	2958.74	29649	2531.59	28562	3440.53	46477	2829.25	48476	2813.63
Rleg18DRAFT_1132	50830	6179.99	14112	4861.6	13329	3652.51	34256	13242.9	67166	13121.8	64629	12038.7
Rleg18DRAFT_1133	21516	3813.08	7697	3865.08	12166	4859.46	5530	3116.15	6125	1744.2	7638	2073.85
Rleg18DRAFT_1134	38993	4598.25	16743	5594.51	19839	5272.93	7502	2812.95	10128	1919.13	12238	2211.05
Rleg18DRAFT_1135	185296	3882.68	63083	3745.43	70737	3340.71	25500	1698.97	30212	1017.23	31471	1010.32
Rleg18DRAFT_1136	81949	4896.34	28089	4755.41	21284	2866.21	10172	1932.47	17321	1662.94	16568	1516.63
Rleg18DRAFT_1137	156118	10266.5	53015	9878.5	64988	9632.27	15549	3251.25	24556	2594.79	23974	2415.42
Rleg18DRAFT_1138	153405	7495.35	55879	7736.14	54860	6041.36	19798	3075.76	32184	2526.78	37269	2789.86
Rleg18DRAFT_1139	188912	5382.2	64391	5198.15	67912	4360.87	27656	2505.35	49395	2261.3	54296	2370.01
Rleg18DRAFT_1140	143945	3839.52	43328	3274.7	49568	2979.94	11781	999.175	19951	855.107	21958	897.337
Rleg18DRAFT_1141	188597	4533.27	57998	3950.15	55938	3030.47	17324	1324.05	30368	1172.92	27955	1029.48
Rleg18DRAFT_1142	151918	5074.94	47120	4460.16	39584	2980.35	4016	426.574	9424	505.863	9195	470.605
Rleg18DRAFT_1143	192968	7129.6	58589	6133.65	52442	4367.02	6810	800.03	15572	924.485	14002	792.597
Rleg18DRAFT_1144	126916	3706.8	42520	3518.84	38382	2526.6	6197	575.498	9254	434.298	11793	527.704
Rleg18DRAFT_1145	17517	5723.69	5547	5135.68	5587	4114.54	377	391.685	974	511.388	950	475.579
Rleg18DRAFT_1146	155157	8152.38	51298	7637.25	61348	7265.07	8632	1442.13	20351	1718.2	18095	1456.65
Rleg18DRAFT_1147	134975	8450.91	48700	8639.76	48357	6823.94	7749	1542.68	13864	1394.81	12142	1164.72
Rleg18DRAFT_1148	235068	7980.12	82589	7944.4	99363	7602.68	12119	1308.16	27327	1490.67	19989	1039.65
Rleg18DRAFT_1149	199649	6423.18	65523	5973.1	90171	6538.47	12020	1229.61	23292	1204.11	23778	1172.04
Rleg18DRAFT_1150	185030	8163.2	55632	6954.5	61453	6110.65	14396	2019.48	25264	1791	21597	1459.8
Rleg18DRAFT_1151	388504	7635.72	115384	6425.74	146967	6510.3	37901	2368.56	62088	1960.82	50687	1526.28
Rleg18DRAFT_1152	192038	5854.09	60855	5256.44	65752	4517.6	7425	719.694	18274	895.12	16183	755.812
Rleg18DRAFT_1153	155646	5406.77	54256	5340.36	59798	4681.8	7182	793.276	15223	849.719	9724	517.52
Rleg18DRAFT_1154	124814	4627.86	36880	3874.64	48579	4059.68	5221	615.531	10292	613.186	7471	424.403
Rleg18DRAFT_1155	123086	5189.47	36439	4353.16	41536	3946.98	5443	729.679	12802	867.297	11794	761.83
Rleg18DRAFT_1156	211527	6283.33	69263	5829.72	64050	4288.14	16030	1514.04	31966	1525.76	29500	1342.54
Rleg18DRAFT_1157	391704	4869.99	126861	4469.11	123808	3469.33	152262	6019.23	217470	4344.55	225393	4293.32
Rleg18DRAFT_1158	202443	5039.88	71817	5066.03	67288	3775.56	215467	17056	295041	11802.5	284884	10865.9
Rleg18DRAFT_1159	101818	3076.91	35426	3033.44	34712	2364.26	37873	3639.14	58428	2837.18	56918	2635.25
Rleg18DRAFT_1160	195812	5849.75	60286	5103.14	51773	3486	31374	2980.21	55889	2682.87	56683	2594.38
Rleg18DRAFT_1161	147333	4279.21	47779	3932.09	44552	2916.47	33517	3095.34	48776	2276.38	56977	2535.4
Rleg18DRAFT_1162	33349	3962.47	10102	3401.06	10615	2842.69	5476	2068.84	6950	1326.92	9500	1729.38
Rleg18DRAFT_1163	68936	5860.13	19938	4802.48	19808	3795.14	6691	1808.55	13694	1870.54	14362	1870.5
Rleg18DRAFT_1164	77012	5263	26307	5094.12	27003	4159.23	12333	2679.93	19643	2157.04	19192	2009.45
Rleg18DRAFT_1165	144431	15731	52337	16152	65818	16157.2	24615	8524.6	42647	7463.78	49728	8298.1
Rleg18DRAFT_1166	163385	10677.2	64123	11873.6	76049	11201.2	22952	4769.21	37879	3977.59	42792	4284.41
Rleg18DRAFT_1167	230822	5375.23	71864	4741.92	79096	4151.46	14099	1043.97	22960	859.147	19720	703.573
Rleg18DRAFT_1168	246036	5260.85	78023	4727.19	74772	3603.48	8482	576.68	16028	550.696	13460	440.946
Rleg18DRAFT_1169	36354	5001.55	9935	3872.97	9653	2993.24	1073	469.388	1294	286.063	1779	374.983
Rleg18DRAFT_1170	265576	17687.1	109337	20632.7	139417	20927.1	37834	8011.76	63177	6760.85	68642	7003.89
Rleg18DRAFT_1171	143343	8921.41	54043	9530.58	68503	9609.32	10369	2051.98	19990	1999.15	20222	1928.25
Rleg18DRAFT_1172	100920	5703.9	39370	6304.97	46050	5866.11	4038	725.671	8696	789.75	9933	860.117
Rleg18DRAFT_1173	49151	5999.11	19929	6892.28	24750	6808.57	62046	24079.5	150424	29501.7	136659	25555
Rleg18DRAFT_1174	77630	11595.7	33679	14254.5	50056	16852	38980	18513.5	50682	12164.6	56431	12914.2
Rleg18DRAFT_1175	74607	6240.74	31884	7557.05	36209	6826.51	20263	5389.38	28683	3855.28	29695	3805.59
Rleg18DRAFT_1176	284129	6892.94	121627	8360.69	156349	8548.9	14179	1093.74	20197	787.32	25472	946.749
Rleg18DRAFT_1177	121165	5300.85	43912	5443.46	50724	5001.59	3888	540.846	6990	491.384	7830	524.823
Rleg18DRAFT_1178	192808	5027.44	72961	5390.58	85291	5012.46	8808	730.261	12681	531.313	13501	539.35
Rleg18DRAFT_1179	94781	8258.6	28193	6960.64	30039	5899.25	4623	1280.82	6693	937.09	8600	1148.06
Rleg18DRAFT_1180	84953	4333.03	28209	4076.84	28220	3244.11	7823	1268.72	12891	1056.51	12183	952.027
Rleg18DRAFT_1181	796707	30739.4	349720	38233.2	517886	45035.7	280886	34459.3	391622	24279.5	421100	24892.3
Rleg18DRAFT_1182	247216	10637.4	79347	9674.17	100908	9786.15	37961	5193.7	69019	4772.04	66453	4380.84
Rleg18DRAFT_1183	298495	9544.56	129397	11723.7	171411	12353.3	86451	8789.57	153215	7872.18	162739	7972.47
Rleg18DRAFT_1184	430863	8613.98	155198	8791.72	205851	9275.64	69839	4439.58	104202	3347.47	112457	3444.56
Rleg18DRAFT_1185	271744	7849.06	89542	7328.37	108445	7059.82	27060	2485.22	51217	2377.1	42399	1876.27
Rleg18DRAFT_1186	260889	8885.54	86036	8302.93	105923	8131.01	23966	2595.39	47468	2597.79	44873	2341.51
Rleg18DRAFT_1187	819046	23855	368409	30403.6	512659	33653.2	422035	39084	618483	28945.1	657233	29327.4
Rleg18DRAFT_1188	162436	5291.07	56570	5221.2	53896	3956.8	1117485	115740	1612851	84417.2	1765819	88123.2
Rleg18DRAFT_1189	209038	4302.57	65279	3807.14	70215	3257.31	128259	8394.01	194783	6442.12	208851	6586
Rleg18DRAFT_1190	150873	4667.25	45688	4004.74	46209	3221.83	60445	5945.51	97918	4867.29	103704	4915.05
Rleg18DRAFT_1191	175302	5674.8	55372	5078.99	59177	4317.6	62546	6437.87	107887	5611.88	110088	5459.92
Rleg18DRAFT_1192	159154	6351.59	54263	6136.09	53629	4823.82	50462	6403.37	70862	4544.16	76006	4647.24
Rleg18DRAFT_1193	284810	6559.42	124047	8095.05	163582	8491.26	68731	5033.18	110013	4071.27	101846	3593.66
Rleg18DRAFT_1194	470992	8086.54	193657	9421.18	262350	10152.1	52798	2882.34	80131	2210.68	93261	2453.19
Rleg18DRAFT_1195	216766	9603.85	88438	11102.4	104952	10480.2	34248	4824.68	58004	4129.41	64073	4349.23
Rleg18DRAFT_1196	340801	5076.1	128665	5430.16	139824	4693.94	34026	1611.46	44427	1063.29	44592	1017.58
Rleg18DRAFT_1197	90894	9317.54	31821	9242.79	38146	8813.36	15493	5049.88	24538	4041.85	23900	3753.59
Rleg18DRAFT_1198	739598	6620.93	272494	6912	270503	5457.85	101442	2887.49	156354	2249.1	171919	2357.92
Rleg18DRAFT_1199	146245	9802.18	65073	12358.5	77275	11673.7	39701	8461.01	51767	5575.32	51419	5280.17
Rleg18DRAFT_1200	262379	12247.5	116720	15437.8	170607	17949	122538	18187.3	167305	12548.8	173831	12431.6
Rleg18DRAFT_1201	734772	12783.3	284736	14036.5	415438	16290.1	198938	11005	290549	8122.44	301703	8041.81
Rleg18DRAFT_1202	2882120	136980	1415832	190668	2173238	232797	589932	89150.7	852704	65120.4	962424	70079.8
Rleg18DRAFT_1203	389204	36995.7	158632	42725.5	230872	49461.9	221653	66992.5	410913	62762.3	464759	67683.7
Rleg18DRAFT_1204	2065096	45941.9	987182	62228.4	1427061	71554.5	1370215	96925.1	2043931	73065.1	2164003	73758
Rleg18DRAFT_1205	304447	28170.8	126935	33280.7	180486	37640.7	138802	40837.8	227498	33825.2	229723	32566.8
Rleg18DRAFT_1206	254397	5417.47	86059	5192.83	78297	3757.99	30189	2044.15	50229	1718.76	57930	1890.04
Rleg18DRAFT_1207	237630	7307.83	84301	7345.87	96359	6678.91	50716	4959.2	85109	4205.7	85018	4005.72
Rleg18DRAFT_1208	195527	7600.13	72814	8019.59	88349	7740.02	69419	8579.69	108212	6758.73	116044	6910.66
Rleg18DRAFT_1209	122329	8305.68	41815	8044.53	45532	6967.68	30090	6496.01	42910	4681.44	43988	4575.75
Rleg18DRAFT_1210	806391	8656.71	320684	9754.56	415047	10042.2	275909	9417.86	390078	6728.75	392288	6452.01
Rleg18DRAFT_1211	322040	19807.4	149461	26047.6	200572	27804.4	86475	16911.7	118072	11669.2	128179	12078.6
Rleg18DRAFT_1212	123033	5955.72	43850	6014.58	42924	4683.16	18595	2862.12	23202	1804.73	25351	1880.14
Rleg18DRAFT_1213	1976093	21841.5	914613	28644.1	1302238	32440.8	354071	12443.6	507871	9019.95	557896	9447.37
Rleg18DRAFT_1214	353430	82121.6	152073	100122	202861	106238	46976	34706.4	81356	30375.2	86420	30764.6
Rleg18DRAFT_1215	589712	118578	249810	142330	351226	159175	54690	34966.3	114635	37038.7	124805	38448.3
Rleg18DRAFT_1216	146679	15336.8	52385	15520.2	66925	15771.8	1582	525.959	5937	997.49	4315	691.241
Rleg18DRAFT_1217	140876	8927.29	57120	10256.4	69702	9955.29	36436	7341.63	57674	5872.7	61539	5974.69
Rleg18DRAFT_1218	699366	38285.8	310496	48162.8	463131	57143	205328	35740.5	332830	29277.3	341990	28683.3
Rleg18DRAFT_1219	794130	48843.8	369643	64420.3	506746	70248	339557	66406.3	478951	47335.2	482862	45501.2
Rleg18DRAFT_1220	311523	8875.45	121279	9790.59	145387	9335.81	17008	1540.75	27216	1245.95	33742	1472.83
Rleg18DRAFT_1221	304061	8433.07	115378	9067.16	141658	8855.07	32820	2894.29	47981	2138.3	52731	2240.65
Rleg18DRAFT_1222	116189	8495.63	42016	8704.99	47249	7786.62	26027	6051.09	40014	4701.3	38487	4311.49
Rleg18DRAFT_1223	291583	7224.64	110508	7758.37	133183	7437.53	40768	3211.83	56738	2258.93	64958	2465.86
Rleg18DRAFT_1224	139939	8457.83	53638	9185.78	66555	9066.24	10429	2004.2	19162	1860.96	19656	1820.11
Rleg18DRAFT_1225	52283	5412.59	17861	5239.31	18819	4391.04	5286	1740.01	6828	1135.83	8234	1305.99
Rleg18DRAFT_1226	466710	6892.55	169889	7109.21	202598	6743.64	92812	4358.29	165452	3926.27	173945	3935.75
Rleg18DRAFT_1227	472990	6223.48	145815	5436.34	148803	4412.85	53857	2253.21	112011	2368.19	97138	1958.18
Rleg18DRAFT_1228	56433	9366.1	20156	9478.8	26228	9811.09	16416	8663.08	32698	8720.12	29859	7592.48
Rleg18DRAFT_1229	46187	4781.51	15446	4530.9	15521	3621.52	1863	613.249	6776	1127.18	3549	562.903
Rleg18DRAFT_1230	108558	8599.13	34909	7835.25	32749	5846.78	7935	1998.57	14700	1871.05	13307	1614.94
Rleg18DRAFT_1231	58375	4318.66	13587	2848.19	14921	2487.97	3920	922.119	8825	1049.09	7312	828.782
Rleg18DRAFT_1232	606424	6681.54	195513	6103.78	243950	6057.97	62578	2192.3	111494	1973.91	99627	1681.74
Rleg18DRAFT_1233	177536	8141.75	61161	7947.47	70885	7326.76	64543	9411.52	104328	7687.9	97538	6853.11
Rleg18DRAFT_1234	115083	7382.27	43869	7973.69	51062	7382.49	73609	15013.7	104411	10762.2	104875	10307
Rleg18DRAFT_1235	177775	4778.45	57286	4363.03	55509	3362.84	2582	220.674	8960	386.99	4457	183.545
Rleg18DRAFT_1236	138995	4780.71	45917	4474.96	43028	3335.57	12546	1372.07	20577	1137.23	19931	1050.28
Rleg18DRAFT_1237	168329	8000.23	54473	7335.81	46704	5002.92	8236	1244.63	13928	1063.67	14425	1050.37
Rleg18DRAFT_1238	290771	6044.35	92349	5439.43	95177	4459.2	29936	1978.66	46761	1561.92	43356	1380.8
Rleg18DRAFT_1239	241534	14349.3	88775	14944	99191	13281.7	33556	6338.74	66031	6303.43	54723	4980.88
Rleg18DRAFT_1240	45463	4169.84	16250	4223.16	17456	3608.55	6904	2013.45	10515	1549.69	9690	1361.66
Rleg18DRAFT_1241	138502	6379.65	39624	5171.56	40012	4153.91	8892	1302.32	18957	1403.09	15555	1097.72
Rleg18DRAFT_1242	551711	5336.45	170413	4670.53	172179	3753.59	24192	744.032	50138	779.261	38783	574.731
Rleg18DRAFT_1243	361133	6636.23	102220	5322.47	110309	4568.68	10690	624.613	28305	835.781	24121	679.097
Rleg18DRAFT_1244	198087	5705.79	63093	5149.49	60223	3909.74	10987	1006.28	24494	1133.69	21255	938.001
Rleg18DRAFT_1245	147410	4801.63	44809	4135.71	46714	3429.53	161110	16686.4	228894	11980.4	220282	10993.2
Rleg18DRAFT_1246	262527	5340.44	79246	4567.76	73057	3349.59	24380	1576.94	46667	1525.42	41983	1308.46
Rleg18DRAFT_1247	233884	7150.57	63316	5485	70966	4890.09	18862	1833.61	40781	2003.43	37639	1763.03
Rleg18DRAFT_1248	658311	9600.16	199247	8233.07	227807	7487.56	51087	2368.85	105801	2479.2	89935	2009.36
Rleg18DRAFT_1249	233184	5579.35	75593	5124.95	69451	3745.33	10581	804.99	25782	991.236	19959	731.655
Rleg18DRAFT_1250	96442	6813.51	30346	6074.76	33480	5331.09	3479	781.517	14317	1625.29	11057	1196.81
Rleg18DRAFT_1251	189332	6225.34	56877	5299.06	58238	4315.9	5930	619.973	18751	990.693	10252	516.452
Rleg18DRAFT_1252	124383	4423.64	39296	3959.96	45524	3649.1	11268	1274.22	20078	1147.4	18289	996.533
Rleg18DRAFT_1253	209981	9545.94	69346	8932.7	80944	8293.72	40365	5834.75	70007	5113.94	61171	4260.56
Rleg18DRAFT_1254	201673	6569.15	70775	6532.27	82371	6047.3	26982	2794.57	44420	2324.96	42194	2105.69
Rleg18DRAFT_1255	113854	5044.32	31542	3959.74	47377	4730.95	12770	1798.97	25056	1783.78	24168	1640.51
Rleg18DRAFT_1256	22985	6866.62	7037	5956.74	11127	7492.08	3731	3544.07	6091	2923.9	5270	2412.08
Rleg18DRAFT_1257	196866	7917.06	71618	8160.9	91863	8326.45	26714	3415.95	47381	3061.77	45204	2785.17
Rleg18DRAFT_1258	183703	10976	61654	10437.9	74074	9975.17	75145	14276	140250	13465	162367	14863.1
Rleg18DRAFT_1259	204470	7802.71	66655	7207.28	78973	6792.36	245710	29813.8	420539	25786.8	430804	25187.1
Rleg18DRAFT_1260	286735	7121.39	90168	6345.41	84012	4702.75	43850	3462.84	77803	3104.96	85073	3237.12
Rleg18DRAFT_1261	50396	4182.08	19851	4667.68	20370	3809.89	32936	8690.52	40340	5379.07	44327	5635.68
Rleg18DRAFT_1262	152860	7199.58	50252	6706.4	51751	5493.62	17044	2552.49	32149	2433.08	35048	2529.06
Rleg18DRAFT_1263	216355	11199.1	87108	12776	119746	13970.2	114936	18916.9	166214	13824.8	191429	15181.2
Rleg18DRAFT_1264	227923	8666.06	78199	8424.77	100632	8623.74	37757	4564.68	68015	4155.41	68327	3980.23
Rleg18DRAFT_1265	150998	6049.19	56282	6388.79	78875	7121.83	49142	6259.76	77299	4975.94	84269	5172.21
Rleg18DRAFT_1266	486464	9838.45	182680	10468.6	227502	10370.2	162097	10423.9	263691	8569.32	283289	8777.85
Rleg18DRAFT_1267	300587	11950.4	91620	10321.1	109918	9849.3	19767	2498.79	46658	2980.66	38590	2350.54
Rleg18DRAFT_1268	278194	8505.27	94191	8159.67	109838	7568.66	47874	4653.92	80510	3955.17	82790	3877.94
Rleg18DRAFT_1269	199278	8791.79	72009	9001.77	86700	8621.11	71730	10062.3	107641	7630.82	112045	7573.44
Rleg18DRAFT_1270	287804	7561.02	96619	7192.32	120860	7156.36	18995	1586.73	43352	1830.07	32571	1310.98
Rleg18DRAFT_1271	736552	21099.7	283113	22980.3	375511	24245	61339	5587.14	102015	4695.84	113445	4978.99
Rleg18DRAFT_1272	175288	10781.3	51959	9055.27	53688	7442.53	12776	2498.57	31607	3123.75	24772	2334.32
Rleg18DRAFT_1273	52543	8079.27	17461	7607.63	20429	7079.96	7980	3901.57	14580	3602.39	14930	3517.22
Rleg18DRAFT_1274	75118	7205.83	23727	6449.2	25362	5483.39	24890	7591.78	39553	6096.7	37927	5574.05
Rleg18DRAFT_1275	41401	8657.79	9744	5773.73	11890	5604.08	2030	1349.81	7434	2498.01	6264	2006.92
Rleg18DRAFT_1276	423998	12594.7	128188	10789.3	170752	11431.8	32666	3085.31	75554	3606.26	75684	3444.37
Rleg18DRAFT_1277	47859	16680.5	15479	15286.6	17906	14066	9442	10463.8	18730	10489.6	14976	7996.93
Rleg18DRAFT_1278	294851	27774.5	122280	32637.9	170780	36258.2	60801	18211	103231	15625.3	107127	15460.5
Rleg18DRAFT_1279	235921	10193.4	72777	8909.8	87410	8512.13	17127	2352.94	32154	2232.35	27543	1823.24
Rleg18DRAFT_1280	51006	6584.19	15612	5710.35	19095	5555.55	13467	5527.53	19682	4082.5	24941	4932.62
Rleg18DRAFT_1281	175214	6637.83	50068	5374.53	58938	5032.44	16985	2045.98	36594	2227.63	29076	1687.62
Rleg18DRAFT_1282	154727	5502.82	48730	4910.64	49834	3994.58	16840	1904.32	27917	1595.38	31216	1700.9
Rleg18DRAFT_1283	44950	12051.2	14049	10672.6	21991	13288.4	26045	22202.7	53153	22898.4	61895	25423.8
Rleg18DRAFT_1284	48354	9722.89	18888	10761.5	27953	12668.3	26872	17180.7	43127	13934.4	42791	13182.5
Rleg18DRAFT_1285	29348	7136.35	7542	5196.46	8015	4392.66	2568	1985.51	4481	1750.85	4191	1561.34
Rleg18DRAFT_1286	38271	10260.6	10050	7634.68	7892	4768.86	2925	2493.48	5122	2206.56	3484	1431.08
Rleg18DRAFT_1287	180262	22174.4	84446	29434	115702	32078.5	71564	27991.2	119200	23561.3	123852	23341.7
Rleg18DRAFT_1288	196570	21865.3	109523	34519.7	135869	34063.2	59687	21110.4	82306	14711.1	84075	14328.1
Rleg18DRAFT_1289	1017844	16866.2	459718	21585	644828	24082.8	394219	20770.8	578240	15396.4	599263	15213.8
Rleg18DRAFT_1290	298572	9209.07	119176	10415.5	154191	10718.9	105154	10312.7	144585	7165.81	153245	7241.62
Rleg18DRAFT_1291	208493	8044.31	83357	9113.02	108545	9439.15	73993	9077.51	102712	6367.86	119209	7046.75
Rleg18DRAFT_1292	94305	5940.09	34759	6203.67	42344	6011.41	39462	7903.45	53227	5387.23	56938	5494.69
Rleg18DRAFT_1293	168925	4329.13	56205	4081.35	61967	3579.26	42740	3482.73	55943	2303.71	63756	2503.28
Rleg18DRAFT_1294	181718	8407.29	52266	6851.73	58826	6134.14	11847	1742.79	24233	1801.53	25114	1780.15
Rleg18DRAFT_1295	61700	2906.02	20788	2774.27	16587	1760.79	3546	531.045	6616	500.708	5038	363.542
Rleg18DRAFT_1296	65968	4790.02	20145	4144.71	20208	3307.15	2659	613.905	4950	577.543	3940	438.311
Rleg18DRAFT_1297	216624	3473.96	78814	3581.34	69341	2506.31	51248	2613.21	84179	2169.19	91980	2259.93
Rleg18DRAFT_1298	154532	2610.32	53423	2556.98	49792	1895.66	30635	1645.4	42880	1163.87	54497	1410.36
Rleg18DRAFT_1299	42595	2574.42	15383	2634.42	11403	1553.34	23995	4611.27	34753	3375.11	44100	4083.58
Rleg18DRAFT_1300	133633	3657.77	54162	4200.69	52092	3213.66	20962	1824.38	28337	1246.33	32021	1342.83
Rleg18DRAFT_1301	389766	11227	165785	13530.9	229950	14928.6	45473	4164.78	61258	2835.29	57030	2516.78
Rleg18DRAFT_1302	88602	5900.79	30709	5795.03	31675	4754.55	10710	2267.96	14635	1566.16	16575	1691.23
Rleg18DRAFT_1303	694523	13373.7	310478	16940.3	426111	18493.3	138349	8470.75	196548	6081.5	210335	6205.27
Rleg18DRAFT_1304	222647	13152.5	115839	19389.7	140727	18736.9	66183	12431.4	105114	9977.67	142643	12910
Rleg18DRAFT_1305	314918	12812.4	133632	15405.2	191949	17601.3	185513	23998.6	259815	16985.3	270499	16860.9
Rleg18DRAFT_1306	206535	7198.45	82839	8180.94	108944	8558.04	11331	1255.72	20454	1145.51	23332	1245.89
Rleg18DRAFT_1307	655192	9786.71	269765	11417.7	372937	12555.4	111987	5318.82	154457	3707.24	182397	4174.15
Rleg18DRAFT_1308	226201	6257.04	67793	5313.52	61082	3808.15	424670	37351.3	601026	26714.3	706512	29941.7
Rleg18DRAFT_1309	322718	8457.01	126518	9394.39	169504	10011.5	238139	19842.8	366526	15433.8	400321	16072.5
Rleg18DRAFT_1310	84433	5770.15	27537	5332.3	38663	5955.2	13182	2864.41	21561	2367.66	21476	2248.59
Rleg18DRAFT_1311	72030	5341.47	29201	6135.75	41309	6904.27	6846	1614.22	12616	1503.3	10947	1243.73
Rleg18DRAFT_1312	162156	4450.15	65920	5126.04	73787	4564.02	15214	1327.59	20008	882.308	26498	1114.13
Rleg18DRAFT_1313	167004	8559.79	69783	10134.7	85181	9840.23	35786	5832.15	53861	4435.94	54586	4286.47
Rleg18DRAFT_1314	202660	10866.8	80378	12212.1	111195	13438.3	46241	7883.84	57330	4939.57	60819	4996.36
Rleg18DRAFT_1315	410185	11718.3	163518	13236.5	198083	12754.4	62797	5704.31	107407	4930.53	97758	4278.78
Rleg18DRAFT_1316	828536	13086.4	353778	15833	490146	17448.6	216420	10868.9	320657	8138.13	331938	8032.45
Rleg18DRAFT_1317	81138	4820.34	28578	4810.7	39344	5268.15	15559	2939.1	26494	2529.16	28735	2615.46
Rleg18DRAFT_1318	120964	9165.23	46310	9942.26	48487	8280.16	30165	7267.24	45179	5500.46	45780	5314.29
Rleg18DRAFT_1319	231946	15447.3	93982	17735.1	121550	18245.2	78488	16620.7	120715	12918.2	135593	13835.2
Rleg18DRAFT_1320	303353	15472.5	138887	20072.3	202719	23304.1	139097	22558.5	213635	17509	208507	16293.5
Rleg18DRAFT_1321	148728	10298.7	56626	11110.4	83472	13027.4	53456	11769.7	80450	8951.4	92566	9820.27
Rleg18DRAFT_1322	229061	7461.27	82894	7650.81	97258	7140.24	73386	7600.7	113643	5948.12	120626	6019.84
Rleg18DRAFT_1323	148658	10719.8	59997	12258.9	77675	12624.3	205709	47166.2	287759	33342.8	281918	31146.1
Rleg18DRAFT_1324	191914	7600.97	69369	7784.86	65540	5850.53	22794	2870.53	32895	2093.47	39342	2387.27
Rleg18DRAFT_1325	77786	3967.47	21162	3058.39	17752	2040.73	52989	8593.64	84594	6933.1	82633	6457.26
Rleg18DRAFT_1326	232078	11895.2	95681	13895.8	121794	14069.8	37581	6124.68	63714	5247.43	65529	5145.79
Rleg18DRAFT_1327	219956	7142.44	77979	7174.82	72933	5337.78	15539	1604.4	25724	1342.22	30926	1538.57
Rleg18DRAFT_1328	93525	4841.09	28980	4250.46	23174	2703.6	25842	4253.24	37990	3159.8	41042	3254.81
Rleg18DRAFT_1329	186815	7455.5	71834	8123.03	88147	7928.64	15607	1980.45	27787	1781.89	31592	1931.63
Rleg18DRAFT_1330	1151437	22888.7	613559	34558.9	772079	34591.4	86784	5485.29	122677	3918.49	139801	4257.68
Rleg18DRAFT_1331	222257	25260	107069	34479.8	147864	37876.3	32936	11902.2	51927	9483.03	59952	10439.1
Rleg18DRAFT_1332	219347	15708.9	103005	20902.3	121860	19669.8	30668	6983.58	42171	4852.92	53898	5913.83
Rleg18DRAFT_1333	191820	4285.63	68214	4318.34	62015	3122.79	50460	3584.65	74831	2686.44	73178	2504.86
Rleg18DRAFT_1334	130249	9327.99	45409	9214.64	42917	6927.38	9187	2092.02	16016	1843.07	17031	1868.69
Rleg18DRAFT_1335	328059	8596.97	105325	7820.74	123610	7300.85	17218	1434.68	39701	1671.75	36451	1463.48
Rleg18DRAFT_1336	84865	5915.67	25835	5102.78	34386	5402.35	19924	4416.02	34658	3881.99	29542	3154.99
Rleg18DRAFT_1337	189838	7784.12	66308	7703.98	79673	7363.15	21377	2787.1	39626	2610.85	40919	2570.6
Rleg18DRAFT_1338	257559	8160.73	94750	8506.57	116308	8305.93	23527	2370.27	47244	2405.33	38615	1874.52
Rleg18DRAFT_1339	103501	8389.21	39236	9011.24	56063	10241.9	20606	5310.67	32522	4235.74	32792	4072.18
Rleg18DRAFT_1340	306106	6781.04	117394	7368.74	143042	7141.9	52717	3713.25	88055	3134.39	76816	2607.11
Rleg18DRAFT_1341	92638	5870.45	32653	5863.12	33930	4846.1	9743	1963.15	20337	2070.83	14983	1454.67
Rleg18DRAFT_1342	146369	9002.57	45242	7884.65	52087	7220.59	14160	2769.23	23257	2298.51	20359	1918.48
Rleg18DRAFT_1343	1212053	103879	669603	162610	997127	192612	83091	22643.3	157891	21744	146387	19221.7
Rleg18DRAFT_1344	405362	19713.8	164101	22613.2	211375	23169	63810	9867.24	109272	8539.1	133662	9959.06
Rleg18DRAFT_1345	220592	9691.24	84590	10530.1	98065	9710.23	49681	6939.99	81853	5778.29	81716	5500.21
Rleg18DRAFT_1346	46935	17320.7	16044	16776.6	20368	16941.2	12738	14946.8	19535	11584	18495	10457
Rleg18DRAFT_1347	325608	11089.8	107784	10401.7	132931	10204.2	53771	5823.11	101255	5541.4	94998	4957.07
Rleg18DRAFT_1348	188984	8408.6	58443	7368.07	64622	6480.45	100224	14179.1	166150	11878.8	196650	13405.3
Rleg18DRAFT_1349	455834	7071.53	163839	7201.89	203311	7108.75	82160	4052.71	128547	3204.38	124761	2965.29
Rleg18DRAFT_1350	422482	11748.6	156026	12294.2	195927	12280	56679	5011.64	115278	5151.1	92473	3939.82
Rleg18DRAFT_1351	59102	4646.4	18552	4132.65	19216	3404.9	12000	2999.68	24346	3075.51	22580	2719.7
Rleg18DRAFT_1352	95235	6383.2	33618	6384.64	33675	5087.16	12010	2559.55	17234	1856.11	15194	1560.26
Rleg18DRAFT_1353	87260	8689.45	31744	8956.98	53252	11952	73379	23234.2	128727	20597.9	148942	22723.6
Rleg18DRAFT_1354	535652	42754.1	230414	52110.7	349517	62876.7	457867	116202	707626	90755.8	768781	94011.3
Rleg18DRAFT_1355	260417	5328.62	90962	5273.86	104914	4838.44	46291	3011.77	79664	2619.29	74194	2325.93
Rleg18DRAFT_1356	174798	10751.1	60220	10495	73751	10223.8	35899	7020.68	51929	5132.19	47103	4438.63
Rleg18DRAFT_1357	215344	8594.05	84801	9589.35	112271	10098.5	61868	7850.73	96232	6171.06	96013	5870.53
Rleg18DRAFT_1358	176516	8466.31	62366	8475.8	68836	7441.35	33564	5118.74	55131	4248.94	64984	4775.28
Rleg18DRAFT_1359	229685	7255.56	83359	7461.29	100620	7163.89	45656	4585.8	77993	3958.85	73216	3543.45
Rleg18DRAFT_1360	49980	4147.55	16541	3889.38	17632	3297.79	2419	638.279	4834	644.581	4200	533.983
Rleg18DRAFT_1361	30947	3635.76	10052	3346.2	9075	2402.97	11291	4217.82	21844	4123.67	24719	4449.28
Rleg18DRAFT_1362	206888	6476.72	80834	7170.29	95493	6737.79	276238	27496.8	399483	20095.3	404139	19383.5
Rleg18DRAFT_1363	138460	11399.5	44283	10330.5	49039	9099.77	83311	21809.4	106562	14097.4	118440	14939.8
Rleg18DRAFT_1364	156385	17395.4	59785	18843.2	86661	21726.4	115586	40881.1	179515	32085.9	159258	27140.8
Rleg18DRAFT_1365	309765	8545.93	106043	8289.57	134214	8345.48	115669	10146.7	191112	8472.09	201769	8528.33
Rleg18DRAFT_1366	181604	15693	66914	16384	94348	18375.5	128251	35238.8	174920	24288.2	188840	25001
Rleg18DRAFT_1367	1322009	14474.3	536077	16630.8	654289	16145.8	540663	18822.1	726647	12783.9	767053	12866.8
Rleg18DRAFT_1368	22320	9212.3	5958	6967.83	6530	6074.54	828	1086.63	2052	1360.9	2056	1300.11
Rleg18DRAFT_1369	210099	6801.24	78919	7238.83	83368	6082.6	8791	904.86	15779	820.765	14917	739.823
Rleg18DRAFT_1370	89620	4505.14	28501	4059.63	30578	3464.48	6640	1061.33	12552	1013.89	14428	1111.2
Rleg18DRAFT_1371	34508	4625.85	10456	3971.55	9528	2878.72	3077	1311.53	3839	826.923	5140	1055.64
Rleg18DRAFT_1372	317025	9498.05	121857	10344.6	144899	9784.36	30385	2894.54	42188	2030.98	43617	2002.07
Rleg18DRAFT_1373	363682	4990.38	125027	4861.14	132259	4090.37	28366	1237.62	55794	1230.2	54526	1146.3
Rleg18DRAFT_1374	60449	6196.63	16872	4900.67	22310	5154.56	12193	3974.26	18798	3096.37	19764	3104.01
Rleg18DRAFT_1375	216116	17249.7	92138	20838	133046	23934.4	78897	20023.3	114877	14733.4	123177	15062.9
Rleg18DRAFT_1376	179207	14754.3	76803	17916.9	114395	21227.4	105218	27544.3	144976	19179.4	143066	18046
Rleg18DRAFT_1377	332241	8391.11	136684	9781.53	185741	10573	170560	13696.9	262749	10663.1	252983	9789.03
Rleg18DRAFT_1378	466972	11488.6	214894	14980.4	326907	18127.1	342716	26809.6	467263	18472	476454	17958.9
Rleg18DRAFT_1379	388951	16138.4	169991	19985.5	262825	24578.7	342390	45171.7	491838	32791.6	485688	30874.9
Rleg18DRAFT_1380	162565	15042.3	66602	17462.2	90675	18910.4	83778	24648.9	150226	22336.2	170083	24111.9
Rleg18DRAFT_1381	578949	12354.1	258320	15618.9	362586	17438.4	602537	40882.1	940142	32235.8	1018372	33293.5
Rleg18DRAFT_1382	194474	5227.31	80286	6114.76	95187	5766.61	298449	25507.4	468170	20220.7	519687	21401.3
Rleg18DRAFT_1383	506247	23421.8	203492	26676.5	283194	29530.3	77189	11355.1	125780	9350.72	141392	10022.3
Rleg18DRAFT_1384	536677	14315.1	193575	14630.3	286144	17202.5	337720	28642.8	577964	24771.7	650791	26595.3
Rleg18DRAFT_1385	171255	10174.1	59593	10031.6	64755	8670.68	41784	7893.01	62812	5996.14	62185	5660.07
Rleg18DRAFT_1386	207511	5816.99	81592	6480.79	93453	5904.42	36476	3251.2	56809	2558.88	49994	2147.13
Rleg18DRAFT_1387	477879	11925.3	180918	12792.6	250509	14089.7	138949	11025.2	210528	8441.85	227116	8683.26
Rleg18DRAFT_1388	57977	5943.22	17829	5178.65	21610	4992.83	19014	6197.53	29406	4843.7	31280	4912.65
Rleg18DRAFT_1389	669334	6177.02	240638	6292.51	269187	5599.08	83213	2441.78	130364	1933.17	124634	1762.2
Rleg18DRAFT_1390	127574	8442.51	56863	10662.6	72401	10798.9	27456	5777.31	38847	4130.88	33370	3383.36
Rleg18DRAFT_1391	144804	5485.77	58525	6282.34	65731	5612.46	17448	2101.75	28917	1760.3	30043	1743.75
Rleg18DRAFT_1392	367065	8722.82	137703	9272.14	163120	8736.69	47377	3579.81	72299	2760.71	71739	2611.87
Rleg18DRAFT_1393	748003	15011.8	338335	19239.7	468233	21179.6	478934	30562.1	742311	23938.1	847516	26059.1
Rleg18DRAFT_1394	111390	8260.26	46382	9745.85	54750	9150.77	55198	13015.2	72749	8668.61	90025	10228.1
Rleg18DRAFT_1395	91159	8992.08	25087	7011.84	28502	6336.68	15621	4899.46	19294	3058.15	31074	4696.13
Rleg18DRAFT_1396	108185	6855.66	42812	7687.25	47381	6767.26	16418	3308.12	30249	3080.13	28794	2795.55
Rleg18DRAFT_1397	153481	4445.43	60546	4968.98	64192	4190.5	45292	4171.19	72906	3393.11	79779	3540.22
Rleg18DRAFT_1398	139614	6459.32	50365	6602.52	63056	6575.22	61784	9088.94	93325	6937.95	96421	6834.58
Rleg18DRAFT_1399	218891	9457.56	78369	9594.41	82862	8069.24	79111	10868.4	118232	8208.45	128407	8500.06
Rleg18DRAFT_1400	109944	7096.15	34269	6267.23	32066	4664.68	14457	2966.94	20487	2124.74	22631	2237.88
Rleg18DRAFT_1401	558006	13381.9	228853	15551	296715	16037.8	165647	12631.1	226768	8738.5	258356	9492.51
Rleg18DRAFT_1402	83620	5464.58	23568	4364.07	23883	3517.72	5451	1132.67	13983	1468.32	13089	1310.49
Rleg18DRAFT_1403	183991	7151.72	67216	7403.03	77725	6809.28	168148	20781.9	256312	16008.8	247326	14728.8
Rleg18DRAFT_1404	189136	10689.8	69995	11209.5	76613	9759.4	14962	2688.83	33416	3034.76	24867	2153.28
Rleg18DRAFT_1405	475656	6492.78	169298	6548.06	181137	5572.77	36308	1575.86	73035	1601.93	69572	1454.97
Rleg18DRAFT_1406	719066	29484.6	313292	36399.8	444527	41081.9	187445	24438.8	344876	22722.9	399643	25106.2
Rleg18DRAFT_1407	168323	21728.3	67409	24656	104223	30322.9	69424	28495.1	104766	21730.9	111972	22144.9
Rleg18DRAFT_1408	264857	14969.5	105914	16961.8	145842	18578.2	43106	7746.61	74208	6739.39	86296	7472.53
Rleg18DRAFT_1409	293007	13677.2	118848	15719.3	158725	16699	97409	14457.6	135095	10132.9	147593	10555.2
Rleg18DRAFT_1410	97271	7763.87	44714	10112.6	50309	9050.38	24270	6159.48	33031	4236.35	35786	4376.14
Rleg18DRAFT_1411	34702	4219.13	11097	3822.93	14234	3900.51	11281	4361.09	15715	3070.14	14156	2636.88
Rleg18DRAFT_1412	300772	6366.15	99354	5958.65	140983	6725.62	23845	1604.78	32718	1112.76	39157	1269.79
Rleg18DRAFT_1413	98627	6187.47	33287	5917.19	41618	5884.71	5012	999.788	9399	947.49	11858	1139.76
Rleg18DRAFT_1414	804485	11306.1	370374	14748.8	513709	16271.8	240836	10762	336726	7604.06	346300	7456.39
Rleg18DRAFT_1415	134072	17972.6	66102	25107.8	102247	30892.2	61839	26358.1	91303	19666.7	88806	18238.8
Rleg18DRAFT_1416	246807	6325.05	95512	6935.65	98087	5665.57	29952	2440.68	49805	2050.95	50863	1997.06
Rleg18DRAFT_1417	43322	5882.8	14345	5519.49	11167	3417.73	5429	2344.09	8316	1814.54	10376	2158.68
Rleg18DRAFT_1418	127400	4861.67	43400	4692.76	33419	2874.32	17177	2084.21	24848	1523.64	22992	1344.23
Rleg18DRAFT_1419	811000	75712.8	404888	107104	599613	126167	416870	123745	769168	115384	770750	110241
Rleg18DRAFT_1420	435505	11327.5	155471	11458.1	155517	9116.84	47565	3933.75	86504	3615.36	91161	3632.72
Rleg18DRAFT_1421	259365	6351.11	98975	6867.32	107998	5960.47	47412	3691.53	82612	3250.55	90784	3405.89
Rleg18DRAFT_1422	227662	8501.57	72112	7630.25	79827	6718.68	17634	2093.81	28325	1699.63	28135	1609.67
Rleg18DRAFT_1423	113113	7485.52	38621	7241.95	45539	6792.33	14070	2960.62	22610	2404.28	21001	2129.28
Rleg18DRAFT_1424	158897	6041.56	53712	5786.66	68056	5832.12	61381	7420.73	87304	5333.88	92694	5399.68
Rleg18DRAFT_1425	171452	6495.31	63940	6863.62	81364	6947.29	107284	12923.2	149641	9109.26	159784	9274.13
Rleg18DRAFT_1426	191832	6916.55	75972	7761.49	76013	6177.07	30475	3493.74	45273	2622.91	49894	2756.13
Rleg18DRAFT_1427	172351	5813.24	59401	5677.03	57051	4337.05	9813	1052.41	12385	671.237	13817	714.004
Rleg18DRAFT_1428	1584667	80433.5	754546	108520	1029288	117750	280955	45343.5	424353	34610	462937	36000.1
Rleg18DRAFT_1429	323112	6703.3	129742	7626.75	167425	7828.57	28907	1906.86	39211	1307.13	38607	1227.11
Rleg18DRAFT_1430	246131	6565.18	87863	6640.63	103235	6206.31	29075	2465.92	41129	1762.8	38009	1553.28
Rleg18DRAFT_1431	211538	8253.15	79906	8833.52	94919	8346.62	22243	2759.33	33867	2123.16	35470	2120.19
Rleg18DRAFT_1432	182089	6873.38	63962	6841.19	80290	6830.84	21218	2546.66	32630	1979.15	36030	2083.69
Rleg18DRAFT_1433	389646	6009.07	135201	5907.99	136812	4755.4	20242	992.588	37162	920.897	35679	843.008
Rleg18DRAFT_1434	131099	7490.57	44407	7189.35	51535	6636.57	9686	1759.7	17521	1608.61	18554	1624.18
Rleg18DRAFT_1435	2113220	54692.7	1115911	81834.7	1490419	86940	677607	55762.5	992176	41261.9	1113793	44164.4
Rleg18DRAFT_1436	61292	4301.14	22406	4455.2	26540	4197.66	13495	3011.15	22204	2503.73	20885	2245.42
Rleg18DRAFT_1437	105108	5258.43	36897	5230.39	44179	4981.52	37828	6017.45	56019	4503.3	53012	4063.28
Rleg18DRAFT_1438	149489	5503.73	47031	4906.31	51421	4266.92	24413	2857.91	42706	2526.46	43901	2476.31
Rleg18DRAFT_1439	104074	5157.34	35941	5046.58	38223	4269.08	12278	1934.6	17631	1403.9	22711	1724.26
Rleg18DRAFT_1440	988753	11681.8	402470	13473.5	542785	14453.6	361929	13596.5	481086	9133.16	523655	9478.75
Rleg18DRAFT_1441	948230	27163.6	427780	34723	629785	40662.3	225057	20499.6	342648	15772.4	348227	15283.3
Rleg18DRAFT_1442	190561	6325.43	60749	5713.71	65283	4884.07	13610	1436.46	24172	1289.27	25345	1288.93
Rleg18DRAFT_1443	183192	6198.9	79394	7612.35	98777	7533.38	35971	3870.25	53006	2882.09	53740	2786.04
Rleg18DRAFT_1444	802880	9671.58	354379	12095.9	450861	12241	131153	5023.47	183713	3556	200161	3694.1
Rleg18DRAFT_1445	198660	5917.93	83955	7086.45	67939	4561.47	41645	3944.58	65109	3116.56	71713	3272.95
Rleg18DRAFT_1446	115836	4787.29	31242	3658.54	35674	3322.95	6220	817.364	11787	782.753	11514	729.045
Rleg18DRAFT_1447	583125	43551.2	286746	60681.8	388083	65326.5	177590	42173.1	306583	36792.7	306307	35049.2
Rleg18DRAFT_1448	170937	10832.2	71634	12862.5	107010	15283.9	96273	19398.4	147092	14977.8	168994	16407.3
Rleg18DRAFT_1449	308624	6558.9	110359	6645.57	119000	5699.99	28456	1922.89	48553	1658.03	50347	1639.3
Rleg18DRAFT_1450	272444	7913	97266	8004.75	86851	5685.45	27039	2497.09	34044	1588.84	42059	1871.57
Rleg18DRAFT_1451	514292	29225.3	240759	38766.3	355498	45531.5	99479	17974.6	161179	14717.4	174029	15151.4
Rleg18DRAFT_1452	124713	7761.91	49381	8708.43	57179	8020.84	19425	3844.12	28425	2842.71	29359	2799.5
Rleg18DRAFT_1453	115644	9911.28	44449	10794.2	45667	8821.35	48400	13189.6	66035	9094.02	67558	8870.86
Rleg18DRAFT_1454	196376	7080.38	83933	8574.8	89068	7237.96	28326	3247.38	45308	2624.94	49291	2722.82
Rleg18DRAFT_1455	148273	7417.92	52321	7416.84	62801	7081.3	21386	3401.96	39555	3179.78	45914	3519.23
Rleg18DRAFT_1456	136188	13308.3	53181	14725.2	75314	16587.6	60631	18838.9	84094	13204.5	80171	12002.8
Rleg18DRAFT_1457	170815	13953.5	68944	15957.9	79598	14655	28543	7413.7	47728	6264.77	65325	8175.58
Rleg18DRAFT_1458	2545744	11553.1	1049583	13496.6	1278360	13075.6	1170306	16887.4	1684171	12281.3	1906958	13258.9
Rleg18DRAFT_1459	49383	2761.23	16094	2549.83	15207	1916.44	4838	860.141	8249	741.142	10153	869.764
Rleg18DRAFT_1460	102107	4270.53	29612	3509.27	34494	3251.59	4905	652.296	8864	595.705	8231	527.426
Rleg18DRAFT_1461	531825	19043.7	237834	24131.3	353348	28517.6	140051	15945.9	204543	11769.1	221068	12128.1
Rleg18DRAFT_1462	319546	7993.25	106934	7579.3	122359	6898.46	50337	4003.65	82165	3302.57	89722	3438.52
Rleg18DRAFT_1463	235816	12086.7	85326	12392	107417	12409	58942	9605.95	83366	6865.95	90389	7097.97
Rleg18DRAFT_1464	430938	9859.73	165388	10722	236496	12195.5	109976	8000.68	173177	6366.72	181734	6370.43
Rleg18DRAFT_1465	219152	8125.74	77204	8111.11	103455	8645.59	42483	5008.54	64845	3863.39	70488	4004.19
Rleg18DRAFT_1466	328272	8801.07	128760	9781.51	177857	10747.3	77282	6588.09	116054	4999.62	127634	5242.65
Rleg18DRAFT_1467	176044	5611.95	63563	5741.43	66085	4748.12	13140	1331.89	16829	862.038	21453	1047.76
Rleg18DRAFT_1468	123897	3182.97	44325	3226.59	39019	2259.3	9057	739.836	18669	770.67	22713	893.982
Rleg18DRAFT_1469	92831	3466.58	28573	3023.34	37237	3134.07	679500	80682	1054480	63273.5	1108512	63420.7
Rleg18DRAFT_1470	110199	4608.97	39213	4647.07	43909	4139.1	12809	1703.42	18677	1255.19	20178	1292.97
Rleg18DRAFT_1471	293318	6195.84	90374	5409.13	83739	3986.71	25965	1743.93	38216	1297.12	41229	1334.28
Rleg18DRAFT_1472	1201197	16290.2	535397	20573.6	664637	20315.3	353446	15241	514969	11222	563186	11701.6
Rleg18DRAFT_1473	120425	7073.97	41701	6940.9	40466	5357.51	9939	1856.39	20531	1937.9	17921	1612.84
Rleg18DRAFT_1474	228533	6528.81	80023	6477.73	81906	5273.84	21897	1989.07	38725	1777.67	37608	1646.07
Rleg18DRAFT_1475	209425	8794.18	66425	7903.54	77369	7322.51	24566	3280.05	48060	3242.84	48503	3120.46
Rleg18DRAFT_1476	227388	8461.12	69896	7369.46	89027	7466.34	37379	4422.49	70147	4194.16	73497	4189.98
Rleg18DRAFT_1477	56740	10228.9	16045	8195.98	16544	6722.1	3623	2076.76	7832	2268.75	10881	3005.31
Rleg18DRAFT_1478	484495	11232.6	153558	10087.5	192363	10051.7	82792	6103.2	164723	6136.48	150785	5355.88
Rleg18DRAFT_1479	127108	5753.44	37898	4860.64	39838	4064.23	6699	964.147	14091	1024.88	12634	876.149
Rleg18DRAFT_1480	147712	6744.45	51979	6724.84	57075	5873.58	11187	1624.14	22270	1633.9	17573	1229.3
Rleg18DRAFT_1481	338650	7438.93	120313	7488.5	113737	5631.02	46229	3228.89	88480	3123.06	86357	2906.29
Rleg18DRAFT_1482	389637	6518.48	121685	5768.28	128627	4850.03	11711	622.959	33831	909.445	21965	562.989
Rleg18DRAFT_1483	251966	13580.2	90919	13884.9	115258	14001.1	15726	2695.02	34459	2984.3	27289	2253.38
Rleg18DRAFT_1484	332783	9829.34	123452	10332	166544	11087.1	46850	4399.99	87703	4162.49	80425	3639.46
Rleg18DRAFT_1485	354720	13438.3	128054	13745.9	179536	15329.7	144887	17452.8	219009	13332	232798	13512
Rleg18DRAFT_1486	816888	15252.5	341153	18048.9	494705	20818.6	290678	17257.2	452206	13567.2	459154	13134.7
Rleg18DRAFT_1487	154654	7700.31	54549	7695.86	64786	7270.33	38309	6064.95	68949	5516.33	72084	5498.81
Rleg18DRAFT_1488	70205	5519.28	22942	5110.57	26016	4609.79	14717	3678.86	29472	3723.06	29212	3518.51
Rleg18DRAFT_1489	88495	6562.45	28369	5960.93	27181	4542.96	6414	1512.36	8627	1027.97	8212	932.994
Rleg18DRAFT_1490	271735	4924.21	91885	4718	78267	3196.65	8281	477.147	15484	450.868	14948	415.008
Rleg18DRAFT_1491	69926	20889.9	26028	22032.4	26172	17622.2	36930	35079.8	68756	33005.3	66858	30600.9
Rleg18DRAFT_1492	310151	5290.29	108333	5235.88	103647	3984.64	52458	2845.09	107633	2950.03	100388	2623.43
Rleg18DRAFT_1493	625603	14282.4	283674	18350.3	389741	20054.1	261055	18950.1	373787	13712	414930	14513
Rleg18DRAFT_1494	39789	6710.23	11963	5716.6	9711	3691.18	1728	926.611	3865	1047.37	3049	787.798
Rleg18DRAFT_1495	269053	6572.95	90149	6240.32	104528	5755.48	46241	3591.94	78112	3066.31	75555	2827.93
Rleg18DRAFT_1496	400089	9054.84	162708	10434.1	208376	10629.1	65452	4710.06	115703	4207.7	106949	3708.37
Rleg18DRAFT_1497	66595	9162.09	21878	8528.71	27621	8564.82	10679	4671.57	21764	4811.35	19068	4019.21
Rleg18DRAFT_1498	93981	10130.6	34106	10417.1	35818	8702.06	11449	3924.11	15991	2769.78	14847	2451.97
Rleg18DRAFT_1499	577470	32117.2	256657	40446.8	394080	49399.1	214669	37962.7	329653	29460.6	342691	29200.7
Rleg18DRAFT_1500	275769	12375.3	118525	15071	156017	15780.1	67467	9626.78	86607	6245.09	100898	6937.06
Rleg18DRAFT_1501	193748	8476.29	71793	8899.66	77444	7636.29	28680	3989.58	43460	3055.16	51248	3435.01
Rleg18DRAFT_1502	1440229	23603.5	633089	29399.1	858715	31719.1	370439	19303.7	603035	15880.5	648678	16287.6
Rleg18DRAFT_1503	568818	12818	234819	14993.6	291942	14827.6	128165	9183.26	200897	7274.4	207616	7167.9
Rleg18DRAFT_1504	458685	17251.9	166254	17718.1	264822	22449.2	114137	13649.8	224426	13563.4	243737	14045.1
Rleg18DRAFT_1505	762771	14879.8	295293	16322.2	356242	15662.9	182449	11316.8	298919	9369.8	321063	9595.65
Rleg18DRAFT_1506	43190	6544.86	13546	5816.36	15296	5224.22	10727	5168.62	14798	3603.26	17740	4118.64
Rleg18DRAFT_1507	267837	7866.6	85171	7088.12	89146	5901.25	51424	4802.43	96999	4577.82	94222	4239.86
Rleg18DRAFT_1508	154892	7938.99	56139	8153.12	65719	7591.95	50856	8288.15	74278	6117.47	71802	5638.39
Rleg18DRAFT_1509	125882	4025.15	42370	3838.84	38069	2743.57	10329	1050.16	15997	821.926	13199	646.61
Rleg18DRAFT_1510	62506	4189.51	20740	3938.89	25787	3895.55	16070	3424.81	24643	2654.06	24015	2466.08
Rleg18DRAFT_1511	210804	5552.07	85554	6384.68	97697	5799.4	66800	5594.12	93613	3961.75	98286	3965.98
Rleg18DRAFT_1512	99266	8237.52	41657	9795.05	44895	8396.92	31712	8367.55	41979	5597.62	44213	5621.19
Rleg18DRAFT_1513	424266	12711	166700	14151.4	227177	15340.2	72284	6885.92	120992	5824.69	118355	5432.63
Rleg18DRAFT_1514	203189	8108.96	87356	9878.27	103846	9340.73	16950	2150.87	30044	1926.63	25240	1543.25
Rleg18DRAFT_1515	167631	4624.68	71543	5592.65	85270	5302.12	6681	586.068	12279	544.334	11500	486.08
Rleg18DRAFT_1516	216132	6330.2	78400	6506.35	77758	5132.98	6626	617.062	17242	811.449	13158	590.433
Rleg18DRAFT_1517	137668	5734.9	43593	5145.56	52362	4916.26	18258	2418.38	30288	2027.4	28203	1799.99
Rleg18DRAFT_1518	245601	8100.97	81078	7577.63	99169	7372.4	41578	4360.64	76753	4067.97	77089	3895.67
Rleg18DRAFT_1519	426690	9123.68	138108	8367.57	134410	6477.62	27840	1892.8	72097	2477.14	57389	1880.05
Rleg18DRAFT_1520	234283	7679.21	72315	6716.25	87356	6453.49	30590	3188.12	57027	3003.53	54208	2722.21
Rleg18DRAFT_1521	185615	7188.13	60835	6675.43	68536	5982.01	44977	5538.25	86692	5394.57	76018	4510.26
Rleg18DRAFT_1522	250621	8013.76	76336	6916.26	96777	6974.56	18795	1910.91	38743	1990.61	32655	1599.75
Rleg18DRAFT_1523	248823	8392.57	86429	8260.14	114202	8681.69	89284	9575.41	125499	6801.74	128670	6649.12
Rleg18DRAFT_1524	345675	7331.41	120118	7218.56	127216	6081.17	37754	2546.02	71724	2444.33	59722	1940.6
Rleg18DRAFT_1525	177627	7061.87	64044	7214.6	67637	6060.68	14386	1818.57	24633	1573.63	22898	1394.73
Rleg18DRAFT_1526	46136	8176.25	17145	8609.44	15463	6176.38	3301	1860.11	6008	1710.88	5081	1379.58
Rleg18DRAFT_1527	182479	7310.36	66393	7536.53	64665	5838.77	15917	2027.52	33548	2159.57	30356	1863.17
Rleg18DRAFT_1528	232589	11471.5	97886	13679.6	109294	12149.3	115002	18035	196238	15552.1	243264	18381.9
Rleg18DRAFT_1529	163506	6678.21	50382	5830.76	53308	4907.33	33711	4378.01	44356	2911.08	53825	3368.16
Rleg18DRAFT_1530	135077	4661.28	47881	4681.77	43865	3411.68	17448	1914.47	25258	1400.55	27184	1437.21
Rleg18DRAFT_1531	121724	6060.71	43190	6093.31	37286	4184.26	13292	2104.34	20355	1628.52	20493	1563.27
Rleg18DRAFT_1532	82616	4964.57	29697	5056.53	30811	4173.01	12605	2408.46	19069	1841.28	19979	1839.39
Rleg18DRAFT_1533	412493	6023.79	143117	5921.99	179708	5914.89	67772	3146.9	97661	2291.66	110598	2474.48
Rleg18DRAFT_1534	545983	11327	211564	12436.6	273685	12797.1	98637	6506.61	157185	5239.89	165361	5255.95
Rleg18DRAFT_1535	117497	4122.65	39843	3961.19	38153	3017.21	7056	787.205	10111	570.059	11702	629.061
Rleg18DRAFT_1536	43356	3434.33	17015	3818.98	10274	1834.25	2748	692.131	3100	394.575	3089	374.881
Rleg18DRAFT_1537	151346	4795.38	46953	4215.4	43941	3137.97	9557	962.838	14916	759.417	16948	822.723
Rleg18DRAFT_1538	106688	5261.94	35274	4929.56	35834	3983.38	13138	2060.34	24066	1907.26	23865	1803.33
Rleg18DRAFT_1539	51481	5726.45	14998	4727.1	16406	4113.08	2529	894.471	6963	1244.54	4344	740.305
Rleg18DRAFT_1540	51833	3899.04	14732	3140.05	14509	2459.89	1741	416.418	4980	601.944	3186	367.181
Rleg18DRAFT_1541	197869	4691.43	65870	4425.26	59039	3154.95	26661	2009.94	37510	1429.06	38717	1406.41
Rleg18DRAFT_1542	124619	5275.38	45055	5404.25	51437	4907.62	31863	4288.79	37084	2522.5	41946	2720.46
Rleg18DRAFT_1543	237869	7106.18	94718	8017.78	132904	8948.75	111014	10545.2	163026	7825.83	165345	7567.84
Rleg18DRAFT_1544	332796	4947.47	105666	4451.06	88261	2957.33	11905	562.748	21314	509.15	17305	394.148
Rleg18DRAFT_1545	130292	5384.73	39912	4673.82	36143	3366.64	9105	1196.48	14396	956.011	12510	792.11
Rleg18DRAFT_1546	34456	7832.01	10328	6651.93	7750	3970.42	767	554.349	2321	847.733	989	344.419
Rleg18DRAFT_1547	113397	4919.84	38924	4785.09	39071	3820.59	14469	1996.03	27058	1886.34	31579	2099.09
Rleg18DRAFT_1548	242149	7381.68	85208	7359.96	105962	7280.29	41265	3999.75	65607	3213.64	75767	3538.63
Rleg18DRAFT_1549	625863	8221.15	242551	9027.75	299257	8859.8	88957	3715.46	133981	2827.95	146302	2944.33
Rleg18DRAFT_1550	3447378	49581.6	1864258	75973.3	2688358	87145.5	226367	10352	325758	7528.39	372534	8208.81
Rleg18DRAFT_1551	1213054	49161.7	611986	70276.7	851497	77777.8	937838	120852	1491133	97104.3	1632576	101368
Rleg18DRAFT_1552	184579	7174.58	63441	6987.26	61005	5344.48	41951	5184.84	66616	4160.72	76021	4527.21
Rleg18DRAFT_1553	182314	6881.87	60962	6520.32	65369	5561.41	28958	3475.64	47139	2859.19	51992	3006.81
Rleg18DRAFT_1554	72426	8508.85	30012	9990.66	34229	9063.52	11644	4349.68	22113	4174.45	18087	3255.56
Rleg18DRAFT_1555	161321	6999.07	48079	5910.55	46261	4523.67	12458	1718.61	18221	1270.27	16473	1094.98
Rleg18DRAFT_1556	189970	7275.93	73738	8002.36	86438	7461.64	45254	5511.12	75787	4664.16	84307	4947.09
Rleg18DRAFT_1557	164204	7497.47	55292	7153.46	66617	6855.55	17358	2520.05	26860	1970.66	29718	2078.9
Rleg18DRAFT_1558	51324	4707.41	15187	3946.9	17711	3661.26	4709	1373.31	8968	1321.7	10606	1490.38
Rleg18DRAFT_1559	118000	7759.81	39998	7452.99	48074	7125.34	17580	3675.93	31456	3323.9	31640	3187.78
Rleg18DRAFT_1560	148797	9973.23	54328	10317.8	64430	9733.21	28375	6047.23	44583	4801.6	52651	5406.68
Rleg18DRAFT_1561	200054	12912.2	64199	11740.9	82836	12050.3	24475	5022.88	37666	3906.4	39373	3893.43
Rleg18DRAFT_1562	97400	13400.2	30828	12017.7	43203	13396.5	15619	6832.59	27678	6118.75	26895	5669
Rleg18DRAFT_1563	130550	9963.75	49052	10607.8	63277	10884.7	23943	5810.37	33531	4112.14	36463	4263.64
Rleg18DRAFT_1564	84830	8212.82	29192	8008.1	36591	7984.41	10143	3122.4	17852	2777.19	22113	3279.99
Rleg18DRAFT_1565	106268	4040.51	32893	3543.73	29663	2542	53605	6480.64	64577	3945.36	57577	3354.02
Rleg18DRAFT_1566	140259	5256.45	44608	4736.94	46358	3915.73	89465	10660.9	109551	6597.11	115417	6626.96
Rleg18DRAFT_1567	171702	4522.22	61574	4595.11	70017	4156.29	150189	12577.5	208645	8829.97	187873	7580.93
Rleg18DRAFT_1568	147260	4694.37	43409	3920.99	50154	3603.5	82778	8390.47	108510	5558.24	92610	4523.07
Rleg18DRAFT_1569	106495	8010.89	32177	6858.36	35042	5941.1	10804	2584.14	20157	2436.42	20669	2382.06
Rleg18DRAFT_1570	293907	10596.9	121990	12462.8	167581	13618.2	136212	15615.7	191912	11118.5	197438	10906.4
Rleg18DRAFT_1571	125013	5733.06	45457	5906.84	56596	5849.83	36056	5257.61	46328	3413.9	52718	3704.02
Rleg18DRAFT_1572	152762	5342.08	51566	5109.54	56975	4490.61	16419	1825.66	32664	1835.44	28104	1505.73
Rleg18DRAFT_1573	24857307	732137	12878995	1.07484e+06	17447665	1.15825e+06	8314899	778707	12991599	614860	13542533	611111
Rleg18DRAFT_1574	253075	16234.1	104531	18999.7	134893	19502.7	96758	19735.3	171491	17676.5	179110	17602.8
Rleg18DRAFT_1575	71244	3530.47	26564	3729.93	26371	2945.35	7098	1118.4	10788	859.014	11561	877.732
Rleg18DRAFT_1576	79832	4487.77	29886	4760.41	31946	4047.59	11370	2032.32	20351	1838.29	21321	1836.3
Rleg18DRAFT_1577	342044	6985.19	121060	7005.19	132732	6109.39	29788	1934.27	49327	1618.66	58859	1841.59
Rleg18DRAFT_1578	128686	10350.3	45770	10431	55342	10032.4	35073	8969.64	49791	6435.01	57139	7041.06
Rleg18DRAFT_1579	196090	6048.14	74055	6472.08	93001	6465.18	78409	7689.74	106722	5289.27	114167	5394.98
Rleg18DRAFT_1580	146768	5879.73	44704	5074.52	39589	3574.59	9625	1226.04	15607	1004.66	18195	1116.76
Rleg18DRAFT_1581	38438	5505.6	15280	6201.4	19303	6231.53	11121	5064.85	18169	4181.67	19421	4261.84
Rleg18DRAFT_1582	131484	5875.21	49049	6210.17	54021	5440.51	22556	3204.73	39797	2857.43	40038	2740.98
Rleg18DRAFT_1583	73031	5230.23	24175	4905.72	23893	3856.65	6513	1483.11	11925	1372.29	12459	1367.03
Rleg18DRAFT_1584	105130	3568.97	34844	3351.71	33738	2581.43	11716	1264.66	22256	1214.05	26143	1359.73
Rleg18DRAFT_1585	112442	4779.25	36480	4393.48	32699	3132.51	8988	1214.71	12673	865.538	16587	1080.14
Rleg18DRAFT_1586	159330	6558.89	46155	5383.62	51904	4815.7	40352	5281.74	70138	4639.4	76416	4819.47
Rleg18DRAFT_1587	188260	6370.39	62992	6039.71	64798	4941.92	43299	4658.7	65626	3568.28	68613	3557.11
Rleg18DRAFT_1588	253726	4931.16	80741	4446.33	90870	3980.44	17573	1085.95	32308	1008.95	32353	963.343
Rleg18DRAFT_1589	409435	12444.9	186046	16023.3	233399	15989.4	60225	5820.55	105340	5144.9	118450	5516.02
Rleg18DRAFT_1590	479271	13257.3	232838	18249.5	297130	18524.5	171154	15053.6	254406	11307.8	258039	10935.6
Rleg18DRAFT_1591	392348	16151.2	172975	20176.2	221324	20534.6	131957	17272.1	221444	14647.8	220826	13927.2
Rleg18DRAFT_1592	664243	8459.61	224940	8117.32	260414	7475.04	84733	3431.27	146906	3006.34	158840	3099.31
Rleg18DRAFT_1593	224191	6439.96	87510	7122.72	106396	6888.37	21000	1918.07	36535	1686.36	39049	1718.53
Rleg18DRAFT_1594	200008	6639.01	68764	6467.55	66937	5007.81	9547	1007.63	16695	890.466	14297	727.082
Rleg18DRAFT_1595	282604	9784.48	98189	9632.64	111180	8675.85	12379	1362.77	29753	1655.26	22671	1202.58
Rleg18DRAFT_1596	383405	9730.32	167753	12063.2	219143	12535	68610	5536.5	95742	3904.33	106153	4127.47
Rleg18DRAFT_1597	219463	6593.99	66376	5650.95	70149	4750.45	10400	993.572	17798	859.278	20600	948.281
Rleg18DRAFT_1598	432772	5393.41	141525	4997.59	139068	3906.23	21438	849.509	39933	799.672	30575	583.786
Rleg18DRAFT_1599	142671	4812.16	52135	4982.61	45534	3461.52	3467	371.824	8455	458.241	4860	251.144
Rleg18DRAFT_1600	172155	8780.76	70005	10117.3	76012	8738.18	12845	2083.17	22747	1864.28	24224	1892.96
Rleg18DRAFT_1601	281457	8197.55	124859	10304.2	158582	10410	23699	2194.73	36152	1691.92	40741	1817.97
Rleg18DRAFT_1602	149223	6996.76	60799	8077.57	75512	7980.01	18972	2828.48	26144	1969.74	28408	2040.73
Rleg18DRAFT_1603	86900	4410.82	30707	4416.31	31385	3590.44	29705	4794.11	45358	3699.38	49467	3846.78
Rleg18DRAFT_1604	97758	6012.7	30971	5397.54	28955	4013.91	4955	969.037	8310	821.285	8029	756.591
Rleg18DRAFT_1605	145773	9237.61	39434	7080.7	43289	6182.81	6939	1398.16	13572	1381.98	14954	1451.85
Rleg18DRAFT_1606	76938	6384.64	23706	5574.13	26177	4896	22933	6051.12	46010	6135.12	46079	5858.43
Rleg18DRAFT_1607	765134	16772	343746	21350.5	484692	23946.4	379827	26473.6	541495	19072.9	572139	19214.6
Rleg18DRAFT_1608	96511	3822.43	33931	3807.87	31412	2804.04	11203	1410.83	13137	836.053	18415	1117.42
Rleg18DRAFT_1609	67269	5288.47	24114	5371.64	21183	3753.43	16746	4186.05	28950	3657.12	27600	3324.35
Rleg18DRAFT_1610	66177	5718.58	24569	6015.77	27243	5305.94	36442	10013	56921	7903.67	57675	7635.74
Rleg18DRAFT_1611	152248	6660.7	60795	7536.32	81014	7988.31	35622	4955.25	55576	3906.89	60766	4072.97
Rleg18DRAFT_1612	188953	6332.36	66674	6331.28	70230	5304.7	26530	2827.01	31914	1718.57	43297	2223.06
Rleg18DRAFT_1613	316650	9652.77	141487	12221.1	168154	11553.3	60368	5851.38	87990	4310.04	104193	4866.24
Rleg18DRAFT_1614	529460	12904.5	228879	15806.6	292271	16055.4	152613	11827.1	207999	8146.02	203361	7593.8
Rleg18DRAFT_1615	361200	9394.81	150172	11067.6	185222	10858.2	88014	7278.99	137292	5738	145732	5807.35
Rleg18DRAFT_1616	213969	13896	86750	15963.7	125584	18382.3	41350	8538.77	60940	6359.43	67333	6699.63
Rleg18DRAFT_1617	441657	49655.6	214219	68244	308625	78206.1	209315	74827.8	336657	60820	343648	59194.3
Rleg18DRAFT_1618	289711	12569.4	95139	11695.8	117884	11527.4	27111	3740.02	39221	2734.28	41432	2754.02
Rleg18DRAFT_1619	76152	5568.16	23727	4915.82	25948	4276.22	8438	1961.77	13262	1558.17	12494	1399.63
Rleg18DRAFT_1620	111677	17428.3	45541	20138	66797	23495	36121	17923.8	49134	12321.1	52723	12605.9
Rleg18DRAFT_1621	132252	4228.84	55909	5065.51	58094	4186.74	21641	2200.27	24378	1252.54	37752	1849.44
Rleg18DRAFT_1622	173857	5021.69	57794	4730.03	68749	4475.59	27379	2514.52	33139	1538.06	38169	1689.08
Rleg18DRAFT_1623	229643	5507.23	71424	4853.41	78315	4233.03	25670	1957.42	34916	1345.49	37539	1379.26
Rleg18DRAFT_1624	120381	4495.38	46048	4872.39	60005	5050.35	27330	3245.09	42406	2544.55	43579	2493.26
Rleg18DRAFT_1625	342585	11264.4	150130	13987.2	199324	14771.5	182454	19075.3	283241	14964.8	286586	14437
Rleg18DRAFT_1626	69822	5214.72	25354	5365.47	17625	2966.84	4628	1099.03	7623	914.828	8601	984.169
Rleg18DRAFT_1627	155355	5885.49	51965	5578.16	42231	3605.91	2619	315.48	7467	454.547	5276	306.228
Rleg18DRAFT_1628	61803	5296.83	22215	5394.81	22308	4309.17	11677	3182.12	16160	2225.48	15388	2020.56
Rleg18DRAFT_1629	237715	9379.44	94976	10618.4	120912	10752.7	36421	4569.32	56958	3611.19	57041	3448.18
Rleg18DRAFT_1630	278280	13408.8	132449	18083.3	166781	18112.5	45990	7046.11	70111	5428.35	80641	5953.13
Rleg18DRAFT_1631	854339	7050.5	340965	7973.01	382391	7112.52	67246	1764.56	89810	1190.94	103202	1304.85
Rleg18DRAFT_1632	585146	17480.9	297646	25195.4	389399	26219.2	93795	8909.58	126978	6095.4	129926	5946.71
Rleg18DRAFT_1633	130543	7799.77	58368	9881.57	72757	9797.81	8736	1659.66	14198	1363.11	17438	1596.27
Rleg18DRAFT_1634	419142	7340.97	149644	7426.33	169918	6707.45	10650	593.09	20696	582.443	21990	590.065
Rleg18DRAFT_1635	392835	9642	133449	9281.01	157026	8686.69	24415	1905.43	42141	1662.02	40817	1534.9
Rleg18DRAFT_1636	34565	4883.95	9349	3743.03	8304	2644.53	636	285.74	1422	322.857	1122	242.89
Rleg18DRAFT_1637	46351	5267.9	14435	4648.56	12312	3153.79	1662	600.605	3938	719.167	2879	501.306
Rleg18DRAFT_1638	51993	3355.8	17051	3118.35	15062	2191.09	3346	686.683	5877	609.512	6535	646.219
Rleg18DRAFT_1639	192432	5322.94	56805	4452.3	53754	3351.29	13055	1148.23	20954	931.358	20732	878.614
Rleg18DRAFT_1640	63169	2570.02	22478	2591.28	25382	2327.48	44086	5703.13	64039	4186.52	62995	3926.65
Rleg18DRAFT_1641	201459	4307.69	71625	4339.55	62858	3029.31	28725	1952.97	34266	1177.32	46216	1514.02
Rleg18DRAFT_1642	258671	8146.59	82217	7336.91	80491	5713.49	18519	1854.49	38229	1934.62	39748	1917.9
Rleg18DRAFT_1643	183201	15831	69727	17072.8	79302	15445.1	49892	13708.5	76382	10605.9	84536	11191.9
Rleg18DRAFT_1644	221795	44597.9	104028	59270.2	134549	60977.5	89016	56912.8	158404	51180.5	161713	49818.5
Rleg18DRAFT_1645	232349	7737.09	85668	8083.11	115967	8703.57	43373	4592.35	78160	4182.12	80905	4127.57
Rleg18DRAFT_1646	29999	4978.89	8618	4052.8	5904	2208.5	2249	1186.85	4798	1279.56	2642	671.802
Rleg18DRAFT_1647	129711	6681.09	32627	4761.79	34783	4037.97	4324	708.166	10445	864.478	9665	762.702
Rleg18DRAFT_1648	168389	5908.32	50435	5014.24	53835	4257.37	23980	2675.34	40830	2302	41348	2222.73
Rleg18DRAFT_1649	72819	6344.97	26413	6521.18	26700	5243.51	49888	13821.7	82774	11589.2	91972	12277.9
Rleg18DRAFT_1650	102311	6644.51	33196	6108.71	33863	4956.69	10247	2116	17426	1818.5	20925	2082.04
Rleg18DRAFT_1651	26523	3697.67	7858	3104.13	7355	2311.07	3496	1549.73	6173	1382.86	4827	1031.01
Rleg18DRAFT_1652	39680	5319.16	12936	4913.54	14512	4384.55	13289	5664.26	22909	4934.61	22296	4579.11
Rleg18DRAFT_1653	283232	6761.37	78772	5328.28	76521	4117.17	12992	986.16	28146	1079.65	26730	977.628
Rleg18DRAFT_1654	385787	5610.29	127792	5265.8	113532	3721.19	17583	813.036	35318	825.294	33213	739.994
Rleg18DRAFT_1655	18965	1490.97	5012	1116.47	4903	868.766	1632	407.957	3589	453.381	2488	299.673
Rleg18DRAFT_1656	16064	5248.92	3230	2990.49	3884	2860.37	1184	1230.12	2596	1363	2549	1276.05
Rleg18DRAFT_1657	132677	20705.6	53425	23624.3	67568	23766.1	50864	25239.5	103678	25998.8	94793	22664.7
Rleg18DRAFT_1658	629943	7074.86	196940	6267.2	225375	5704.91	55030	1965.15	108828	1963.96	108791	1871.94
Rleg18DRAFT_1659	181739	5589.02	67006	5838.81	85171	5903.44	100118	9789.91	151357	7479.37	148105	6978.14
Rleg18DRAFT_1660	347714	8188.52	102831	6861.68	122146	6483.19	29315	2195.09	60093	2273.96	57003	2056.67
Rleg18DRAFT_1661	262014	9890.34	78084	8351.64	80277	6829.73	25164	3020.27	59888	3632.47	55957	3236.11
Rleg18DRAFT_1662	26235	5675.46	6944	4256.5	6575	3205.84	856	588.806	1974	686.186	2405	797.108
Rleg18DRAFT_1663	186459	5943.96	62317	5628.88	65114	4678.35	23803	2412.7	39434	2019.94	35582	1737.82
Rleg18DRAFT_1664	341781	17432.5	101281	14637.4	117309	13485.6	9318	1511.17	42805	3508.18	20589	1608.9
Rleg18DRAFT_1665	130542	8124.7	46201	8147.63	66557	9336.35	12534	2480.42	21213	2121.46	18331	1747.94
Rleg18DRAFT_1666	66788	3990.49	19724	3339.23	20007	2694.24	2897	550.371	6170	592.364	4736	433.533
Rleg18DRAFT_1667	59217	5203.14	17496	4355.93	16416	3250.97	1602	447.57	4174	589.315	3905	525.682
Rleg18DRAFT_1668	148392	6687.89	49631	6338.03	42922	4359.98	4734	678.4	17216	1246.77	11193	772.872
Rleg18DRAFT_1669	88407	6555.92	24999	5252.82	29762	4974.34	5244	1236.49	13446	1602.2	13234	1503.56
Rleg18DRAFT_1670	175836	7597.29	56846	6959.43	59302	5774.93	8344	1146.32	21706	1506.98	18493	1224.17
Rleg18DRAFT_1671	379865	9640.48	124252	8935.02	153591	8785.39	12480	1007.08	41324	1685.18	24865	966.808
Rleg18DRAFT_1672	100486	11805.4	64575	21496.3	89561	23714.9	6760	2525.24	11337	2140.18	10153	1827.48
Rleg18DRAFT_1673	763459	9447.03	312383	10952.7	414982	11573.5	105887	4166.12	175094	3481.42	191113	3623.12
Rleg18DRAFT_1674	166757	9476.17	58116	9357.66	64756	8293.82	19487	3521.05	37701	3442.52	37547	3268.94
Rleg18DRAFT_1675	247702	7295.71	98428	8214.47	115581	7672.74	68339	6400.08	101453	4801.51	114192	5152.95
Rleg18DRAFT_1676	256093	5555.42	89175	5481.32	100632	4920.19	38598	2662.34	64050	2232.61	57019	1895.05
Rleg18DRAFT_1677	208612	4934.96	61775	4140.76	65388	3486.33	52493	3948.43	78633	2988.99	80010	2899.82
Rleg18DRAFT_1678	234805	6974.79	75235	6332.38	70854	4743.67	8974	847.596	20398	973.614	15959	726.293
Rleg18DRAFT_1679	286290	9413.38	96813	9019.78	90692	6721.01	15707	1642.15	28520	1506.83	21888	1102.63
Rleg18DRAFT_1680	34847	5131.84	11432	4770.38	11680	3876.83	1322	619.04	3798	898.749	4234	955.304
Rleg18DRAFT_1681	152632	4360.45	51812	4194.1	41168	2650.76	5641	512.413	12135	557.058	10814	473.319
Rleg18DRAFT_1682	140425	4369.9	45589	4019.85	40002	2805.66	8295	820.772	16862	843.163	15975	761.641
Rleg18DRAFT_1683	200413	3823.95	80671	4361.4	86360	3713.85	55435	3363.17	86606	2655.27	86223	2520.53
Rleg18DRAFT_1684	124578	6354.1	42246	6105.5	41935	4820.76	24410	3958.76	28390	2326.77	30773	2404.72
Rleg18DRAFT_1685	69775	5485.48	26566	5917.85	25274	4478.32	11473	2867.94	12869	1625.68	14483	1744.44
Rleg18DRAFT_1686	64118	6637.81	21051	6175.05	21541	5026.17	7657	2520.48	11418	1899.37	14506	2300.78
Rleg18DRAFT_1687	165939	3311.19	64221	3631.07	62335	2803.45	28492	1807.74	38374	1230.4	40847	1248.76
Rleg18DRAFT_1688	60863	4679.3	22294	4856.67	22525	3903.18	12324	3012.72	21734	2684.99	25573	3012.25
Rleg18DRAFT_1689	170747	5393.76	56151	5025.96	50611	3603.37	20484	2057.46	30025	1524.04	34949	1691.44
Rleg18DRAFT_1690	95957	4499.23	33152	4404.48	28678	3030.65	34331	5118.32	49386	3720.84	54068	3884.05
Rleg18DRAFT_1691	21101	4596.51	6028	3720.67	8266	4058.32	61191	42383	102424	35851.1	108119	36083.6
Rleg18DRAFT_1692	197648	6458.16	60986	5646.37	67764	4990.47	26422	2745.12	46707	2452.3	48994	2452.69
Rleg18DRAFT_1693	151793	7451.41	49169	6839.13	63961	7076.66	6962	1086.68	10813	852.92	10805	812.632
Rleg18DRAFT_1694	138948	6485.91	43787	5791.44	41121	4326.22	6749	1001.7	11423	856.789	12630	903.242
Rleg18DRAFT_1695	203594	4207.08	68169	3991.41	63837	2973.13	21057	1383.54	34336	1140.09	35165	1113.29
Rleg18DRAFT_1696	99090	3969.68	38050	4319.2	43995	3972.42	8456	1077.13	14143	910.422	11687	717.317
Rleg18DRAFT_1697	125787	5743.37	49933	6460.13	57860	5954.36	6384	926.836	11192	821.134	11168	781.248
Rleg18DRAFT_1698	202410	16033.4	75035	16841.4	107594	19209.1	5325	1341.19	11119	1415.25	10492	1273.31
Rleg18DRAFT_1699	195890	8292.43	62291	7471.67	62419	5955.42	5512	741.921	10268	698.442	12492	810.184
Rleg18DRAFT_1700	182720	7433.94	66204	7632.04	82775	7590.29	27562	3565.52	40139	2624.07	47414	2955.44
Rleg18DRAFT_1701	243529	6302.83	72875	5344.25	67836	3957.05	5012	412.454	10062	418.451	6671	264.52
Rleg18DRAFT_1702	220245	5603.13	69731	5026.59	62195	3566.2	3950	319.522	7384	301.85	5462	212.892
Rleg18DRAFT_1703	192530	9109.04	57261	7676.37	52583	5607.19	2953	444.239	8599	653.728	6815	493.995
Rleg18DRAFT_1704	107851	5125.87	37580	5060.85	32983	3533.13	2526	381.73	6807	519.846	6314	459.76
Rleg18DRAFT_1705	105884	4410.86	35254	4161.25	28154	2643.38	4337	574.462	7997	535.297	5343	341.005
Rleg18DRAFT_1706	134642	4804.84	38998	3943.34	43899	3530.85	11364	1289.46	19040	1091.79	18034	985.992
Rleg18DRAFT_1707	200246	5948.23	64714	5446.84	62220	4165.62	10245	967.642	19647	937.768	19546	889.537
Rleg18DRAFT_1708	109427	6770.24	39944	7002.52	44865	6256.24	27691	5447.5	47523	4724.53	45560	4318.63
Rleg18DRAFT_1709	233550	5626.74	69446	4740.75	70916	3850.76	22038	1688.22	38690	1497.79	32169	1187.4
Rleg18DRAFT_1710	108316	8147.87	36518	7783.62	31694	5373.47	4288	1025.62	9502	1148.53	6495	748.537
Rleg18DRAFT_1711	205894	6186.3	66454	5657.59	55127	3733.17	3930	375.456	5702	275.29	5452	250.972
Rleg18DRAFT_1712	113691	9005.72	34861	7824.48	41387	7388.95	4967	1251.02	7221	919.105	6922	840.053
Rleg18DRAFT_1713	143783	5651.87	51841	5774.06	52693	4668.35	28597	3574.24	45949	2902.26	42724	2573
Rleg18DRAFT_1714	110226	5567.75	42157	6033.77	42031	4785.11	31991	5138.1	49431	4012.09	53799	4163.44
Rleg18DRAFT_1715	114397	10311.5	45722	11677.7	54974	11168.4	28583	8192.1	51372	7440.64	50395	6959.5
Rleg18DRAFT_1716	267658	6375.03	118295	7983.46	128708	6909.29	19466	1474.2	30993	1186.15	34428	1256.31
Rleg18DRAFT_1717	448869	7744.86	193445	9457.45	222174	8639.99	49640	2723.36	70441	1952.97	71790	1897.76
Rleg18DRAFT_1718	100987	8185.44	38704	8889.05	47282	8637.71	23170	5971.48	31455	4096.77	34032	4226.17
Rleg18DRAFT_1719	301717	16095.7	96823	14635.6	91735	11029.9	19530	3312.77	42446	3638.5	38367	3135.82
Rleg18DRAFT_1720	130044	5835.81	37204	4730.67	34367	3475.99	4583	653.942	10279	741.202	7840	539.025
Rleg18DRAFT_1721	124588	8091.27	36751	6762.9	37228	5449.24	4984	1029.19	13865	1446.89	10337	1028.53
Rleg18DRAFT_1722	73056	5495.5	22908	4882.72	23216	3936.09	4530	1083.5	15081	1822.88	11976	1380.21
Rleg18DRAFT_1723	198732	5724.37	61060	4983.56	57803	3752.63	8031	735.544	16990	786.373	15264	673.613
Rleg18DRAFT_1724	204951	7143.24	58676	5794.67	62571	4915.24	13914	1541.97	25069	1403.97	20433	1091.09
Rleg18DRAFT_1725	119824	3796.61	38206	3430.1	40376	2883.38	4612	464.645	9709	494.313	6544	317.671
Rleg18DRAFT_1726	185118	4900.25	86002	6450.61	117588	7015.5	8530	717.955	12712	540.703	14052	569.889
Rleg18DRAFT_1727	489703	10159.4	245159	14411.4	336715	15744.3	20010	1319.96	29230	974.406	32389	1029.48
Rleg18DRAFT_1728	148921	9159.53	46499	8103.71	52638	7296.98	22000	4302.48	38188	3774.15	38169	3596.75
Rleg18DRAFT_1729	180812	4544.65	59477	4235.89	56491	3200.21	15538	1241.79	26916	1087.07	23732	913.882
Rleg18DRAFT_1730	160744	6224.97	53418	5861.56	51375	4484.15	17473	2151.54	23943	1489.9	23678	1404.85
Rleg18DRAFT_1731	127691	4391.91	43134	4203.74	42244	3274.79	9200	1006.14	13087	723.283	12201	642.94
Rleg18DRAFT_1732	108501	4611.74	36867	4440.09	33826	3240.47	11253	1520.82	16302	1113.39	17748	1155.75
Rleg18DRAFT_1733	39739	5691.94	10016	4065	11590	3741.56	2620	1193.23	3064	705.192	3471	761.694
Rleg18DRAFT_1734	121558	4323.17	41552	4187.3	44996	3606.78	12228	1382.78	21267	1215.35	21821	1188.98
Rleg18DRAFT_1735	202128	6861.86	67273	6471.12	80857	6186.7	16952	1829.85	22567	1231.02	28306	1472.23
Rleg18DRAFT_1736	240461	5141.65	81298	4925.61	88499	4265.03	44859	3049.9	71969	2472.74	78887	2584.32
Rleg18DRAFT_1737	52083	6483.11	18371	6479.52	19565	5489	4120	1630.66	6565	1313.1	8367	1595.66
Rleg18DRAFT_1738	106001	8796.42	44969	10573.8	47274	8841.87	10945	2887.96	16394	2186.03	15985	2032.31
Rleg18DRAFT_1739	55640	5194.4	17574	4648.81	18414	3874.56	3068	910.716	6772	1015.88	6744	964.603
Rleg18DRAFT_1740	160253	6371.13	55154	6213.13	62420	5593.2	11437	1445.78	28582	1825.91	21924	1335.4
Rleg18DRAFT_1741	253665	12166.6	104840	14248.2	142005	15351.1	70527	10755.8	124374	9585.5	128248	9424.17
Rleg18DRAFT_1742	231131	13809.8	85018	14393.4	116117	15636.9	52303	9936.51	102191	9811.07	105559	9662.87
Rleg18DRAFT_1743	384607	5441.76	116521	4671.42	131834	4204.12	29770	1339.31	75283	1711.57	60080	1302.37
Rleg18DRAFT_1744	206660	6903.65	60500	5726.65	56508	4254.59	18673	1983.42	36753	1972.83	27354	1399.99
Rleg18DRAFT_1745	111972	7702.51	35993	7015.58	44415	6886.18	14908	3260.78	27848	3078.17	30445	3208.64
Rleg18DRAFT_1746	46970	5893.43	14499	5154.76	16334	4619.19	8956	3573.06	15316	3087.94	17535	3370.82
Rleg18DRAFT_1747	85325	7080.63	26214	6163.85	31728	5934.23	14374	3792.74	30671	4089.77	24013	3052.99
Rleg18DRAFT_1748	105526	8487.55	38630	8803.81	43647	7912.31	22718	5809.95	49150	6352.17	43918	5411.88
Rleg18DRAFT_1749	62558	6056.55	17996	4936.76	16841	3674.82	1428	439.592	4121	641.092	3447	511.289
Rleg18DRAFT_1750	302861	5304.39	104011	5161.72	106510	4204.44	25702	1431.32	45272	1274.08	39121	1049.75
Rleg18DRAFT_1751	117722	8373.49	44424	8953.44	54789	8783.52	6461	1461.26	14920	1705.27	14483	1578.3
Rleg18DRAFT_1752	144448	8581.54	44464	7484.89	48700	6520.92	10513	1985.91	22277	2126.6	25016	2276.95
Rleg18DRAFT_1753	1099031	11549.2	470460	14008.4	575436	13629.1	201039	6717.42	279469	4719.02	315063	5072.51
Rleg18DRAFT_1754	111656	9050.21	44273	10168.1	44527	8134.41	9136	2354.57	15242	1985.15	15906	1975.24
Rleg18DRAFT_1755	680632	7483.39	245183	7638.34	285008	7062.67	121805	4258.24	193077	3411.08	207706	3498.79
Rleg18DRAFT_1756	690723	7626.41	237692	7436.25	276845	6889.36	80812	2837.08	143170	2540.06	129652	2193.2
Rleg18DRAFT_1757	128361	8603.49	45366	8615.79	42498	6420.02	11046	2354.11	20397	2196.76	17329	1779.5
Rleg18DRAFT_1758	981995	144616	454933	189836	656297	217838	1200530	562160	2287971	541419	2571235	580139
Rleg18DRAFT_1759	1224886	23939.1	492215	27257.8	678451	29885.3	418908	26032.2	677394	21273	773859	23171.6
Rleg18DRAFT_1760	81311	8097.04	23078	6511.76	26139	5866.68	6492	2055.58	12398	1983.83	10929	1667.4
Rleg18DRAFT_1761	625642	10585.3	238273	11422.9	306256	11678.5	68819	3702.25	118494	3221.44	116698	3024.99
Rleg18DRAFT_1762	294076	10388.1	108639	10873.9	136513	10868.6	23474	2636.58	38666	2194.72	39595	2142.88
Rleg18DRAFT_1763	372590	8201.7	132205	8246.01	172710	8568.73	24654	1725.6	40724	1440.45	40481	1365.23
Rleg18DRAFT_1764	285098	7844.71	107662	8393.99	111695	6926.96	24355	2130.84	36316	1605.67	38902	1639.97
Rleg18DRAFT_1765	124175	9546.88	43943	9572.83	44721	7749.35	4042	988.104	12502	1544.48	8094	953.396
Rleg18DRAFT_1766	61064	4343.44	17942	3616.12	18819	3016.97	17198	3889.61	28902	3303.33	30834	3360.17
Rleg18DRAFT_1767	33227	4694.89	11460	4588.2	12663	4032.71	1567	704.016	2396	543.997	2752	595.752
Rleg18DRAFT_1768	220159	5994.76	62201	4799.05	63085	3871.57	5100	441.555	14602	638.885	11013	459.434
Rleg18DRAFT_1769	110041	3874.04	36033	3594.46	32025	2541.12	2752	308.062	7909	447.411	5660	305.287
Rleg18DRAFT_1770	285289	6779.52	78787	5305.07	79564	4261.44	9901	748.121	26455	1010.18	20153	733.729
Rleg18DRAFT_1771	89551	4501.67	28860	4110.76	27867	3157.33	3421	546.808	8947	722.696	7688	592.105
Rleg18DRAFT_1772	77467	8616.98	24266	7648.21	20405	5115.65	1692	598.436	4357	778.756	6119	1042.8
Rleg18DRAFT_1773	148204	8657.12	47879	7924.67	52800	6951.42	8456	1570.57	17104	1605.41	14223	1272.88
Rleg18DRAFT_1774	270706	7712.55	92458	7463.93	111659	7170.02	20492	1856.37	42940	1965.79	38540	1682.27
Rleg18DRAFT_1775	198957	5995.1	77185	6590.11	90900	6173.44	47367	4538.29	67879	3286.61	77795	3591.46
Rleg18DRAFT_1776	200645	6576.64	69457	6450.82	89959	6645.79	31365	3268.89	51242	2698.84	50242	2523.05
Rleg18DRAFT_1777	545175	20431.4	259530	27559.6	338545	28596	121958	14532.9	199758	12029.3	205144	11778.9
Rleg18DRAFT_1778	70478	10235	27077	11141.9	32616	10675.6	13055	6028.23	17306	4038.37	16830	3744.56
Rleg18DRAFT_1779	90648	9771.31	29779	9095.52	31660	7691.86	5246	1798.05	12307	2131.68	9976	1647.53
Rleg18DRAFT_1780	139340	20813.5	50870	21530.4	90810	30572.3	32116	15253.5	46762	11223.7	42388	9700.49
Rleg18DRAFT_1781	334069	14885.1	111326	14055.1	99645	10006.8	19289	2732.77	29395	2104.57	29128	1988.42
Rleg18DRAFT_1782	68181	10331.9	18695	8027.23	15859	5416.51	6218	2996.04	11733	2856.94	12379	2873.99
Rleg18DRAFT_1783	42109	4947.11	13050	4344.2	11874	3144.12	7204	2691.1	9933	1875.13	12081	2174.51
Rleg18DRAFT_1784	317501	9650.57	91113	7847.14	88366	6053.68	13041	1260.37	29229	1427.57	24388	1135.71
Rleg18DRAFT_1785	159879	17784	76085	23980.6	87732	21994.9	21860	7731.57	37932	6779.84	36181	6165.97
Rleg18DRAFT_1786	92113	4889.01	27675	4162.08	26681	3191.75	8373	1413.06	12266	1046.11	9740	792.03
Rleg18DRAFT_1787	90866	3276.2	30143	3079.48	27248	2214.26	16017	1836.24	21212	1228.92	24431	1349.56
Rleg18DRAFT_1788	232212	5383.62	68751	4516.39	76611	4003.2	14882	1097.06	26314	980.284	25205	895.28
Rleg18DRAFT_1789	160656	7499.21	52113	6892.67	52327	5505.16	7441	1104.41	13293	997.049	9821	702.355
Rleg18DRAFT_1790	44358	9465.47	12290	7430.96	9204	4426.63	850	576.724	2880	987.502	1341	438.411
Rleg18DRAFT_1791	108010	6239.53	30059	4920.23	31530	4105.23	3261	598.987	8260	766.731	7239	640.691
Rleg18DRAFT_1792	275609	8475.8	101830	8873.32	122165	8467.6	13272	1297.79	24182	1194.96	26958	1270.16
Rleg18DRAFT_1793	196971	7713.61	67539	7494.33	80129	7072.47	10597	1319.52	17833	1122.16	15604	936.211
Rleg18DRAFT_1794	240412	9379.67	86303	9540.71	90225	7933.86	10348	1283.71	23046	1444.78	21609	1291.66
Rleg18DRAFT_1795	102507	6159.86	32091	5464.16	40094	5430.28	7496	1432.27	14869	1435.73	13618	1253.76
Rleg18DRAFT_1796	203914	9963.22	78427	10857.8	91655	10093.3	19162	2976.96	28660	2250.11	27296	2043.31
Rleg18DRAFT_1797	12819	4786.99	4645	4914.93	6874	5785.54	1323	1570.9	2763	1657.92	2076	1187.73
Rleg18DRAFT_1798	59334	9123.49	17816	7762.3	17993	6235.73	8324	4069.76	17512	4326.82	17203	4052.7
Rleg18DRAFT_1799	106966	5202.04	39621	5459.8	36065	3953.12	3333	515.397	6614	516.853	6960	518.585
Rleg18DRAFT_1800	104021	4981.58	31631	4292.22	26017	2808.21	3453	525.802	5204	400.46	5346	392.245
Rleg18DRAFT_1801	149386	7582.44	56240	8088.49	46657	5337.55	11723	1891.98	14327	1168.5	15117	1175.57
Rleg18DRAFT_1802	214991	6534.74	90992	7836.72	93856	6429.78	30587	2956.13	41248	2014.59	46999	2188.66
Rleg18DRAFT_1803	199543	7145.29	63063	6398.54	79873	6446.29	21115	2404.11	35077	2018.28	36876	2023.06
Rleg18DRAFT_1804	164984	5769.48	54719	5421.96	46571	3670.6	7491	832.941	12095	679.636	10978	588.167
Rleg18DRAFT_1805	58594	4862.38	20997	4937.15	18210	3405.9	5619	1482.63	9500	1266.76	9688	1231.72
Rleg18DRAFT_1806	135174	5047.79	47335	5008.57	44734	3765.06	5370	637.62	14898	893.947	12769	730.546
Rleg18DRAFT_1807	78141	6642.63	19916	4797.18	25039	4797.38	4733	1279.31	9717	1327.3	7749	1009.23
Rleg18DRAFT_1808	72008	4826.39	22485	4270.29	21538	3253.67	4551	969.902	7047	758.964	6376	654.746
Rleg18DRAFT_1809	356119	9216.8	95657	7014.95	92347	5386.84	11420	939.789	29738	1236.72	24017	952.327
Rleg18DRAFT_1810	147218	26539.9	69324	35411.6	92929	37758.6	70779	40571.6	134426	38940.1	115808	31986
Rleg18DRAFT_1811	223601	11867.9	81708	12288.2	102797	12297.2	41451	6995.43	63698	5432.52	62169	5055.41
Rleg18DRAFT_1812	272730	10294.8	97773	10457.5	118359	10069.6	43576	5230.14	71952	4364.2	75448	4363.32
Rleg18DRAFT_1813	118850	9708.58	45807	10602.6	46310	8526.23	17414	4523.08	27909	3663.33	34045	4260.81
Rleg18DRAFT_1814	263768	9042.5	84135	8172.71	96896	7486.84	19848	2163.53	42132	2320.89	40710	2138.21
Rleg18DRAFT_1815	174282	7035.89	55601	6360.22	60922	5543.28	9115	1170.04	22945	1488.44	18563	1148.15
Rleg18DRAFT_1816	122032	6348.1	32499	4790.31	32147	3769.09	7146	1181.99	15050	1258	10402	829.029
Rleg18DRAFT_1817	305588	5096.07	95161	4496.56	90717	3409.68	10694	567.046	26952	722.213	26391	674.275
Rleg18DRAFT_1818	100055	7807.29	38992	8621.05	43697	7684.92	18182	4511.1	32918	4127.34	33678	4026.15
Rleg18DRAFT_1819	174086	11520.5	63515	11909.9	76416	11397.8	21283	4478.38	36828	3916.18	32586	3303.87
Rleg18DRAFT_1820	146941	4586.32	54833	4849.38	63636	4476.62	12421	1232.7	23085	1157.78	20834	996.269
Rleg18DRAFT_1821	95333	7494.76	27937	6223.25	22857	4050.05	2598	649.431	3752	473.972	4555	548.638
Rleg18DRAFT_1822	47215	6856.68	15607	6422.09	19778	6473.55	15365	7094.89	21901	5110.61	18691	4158.62
Rleg18DRAFT_1823	56592	2302.44	20173	2325.56	14645	1342.92	4746	613.96	8106	529.926	10249	638.848
Rleg18DRAFT_1824	202160	6885.31	63037	6083.4	53631	4116.9	11095	1201.53	16261	889.919	15337	800.297
Rleg18DRAFT_1825	80962	5009.11	29002	5084.29	34325	4786.48	30367	5973.94	41549	4130.62	41819	3964.02
Rleg18DRAFT_1826	52938	3649.59	16449	3213.21	13700	2128.74	74099	16243.1	122906	13615.2	118203	12485
Rleg18DRAFT_1827	178941	3997.89	55011	3482.52	47411	2387.4	21003	1492.04	27913	1002.08	30871	1056.7
Rleg18DRAFT_1828	76669	7492.08	21245	5882.51	18886	4159.57	5801	1802.46	11094	1741.99	10994	1645.97
Rleg18DRAFT_1829	179923	7180.45	66827	7556.84	70880	6375.51	12713	1613.21	21360	1369.75	15806	966.428
Rleg18DRAFT_1830	51100	3789.38	14180	2979.52	17076	2854.04	3027	713.738	7730	921.09	8477	963.101
Rleg18DRAFT_1831	271650	7245.86	82902	6265.68	69126	4155.73	7696	652.716	18664	799.945	15842	647.4
Rleg18DRAFT_1832	171890	5990.95	52699	5204.4	60595	4760.01	19151	2122.34	33124	1855.08	30827	1646.11
Rleg18DRAFT_1833	301583	6810.71	89167	5705.75	83089	4229.17	20432	1467.15	43039	1561.79	40017	1384.56
Rleg18DRAFT_1834	293489	7271.86	89539	6286.21	91867	5130.26	11785	928.459	30609	1218.65	22187	842.238
Rleg18DRAFT_1835	423211	6979.66	128937	6025.29	135446	5034.65	54007	2832.08	88863	2354.91	89291	2256.15
Rleg18DRAFT_1836	202169	4003.57	63597	3568.55	57422	2562.93	20207	1272.37	33053	1051.76	33156	1005.95
Rleg18DRAFT_1837	207615	8614.39	68236	8022.36	52009	4863.74	6876	907.153	14485	965.739	14997	953.351
Rleg18DRAFT_1838	94919	7351.67	23523	5162.36	25957	4531.2	4576	1126.93	11177	1391.02	7917	939.455
Rleg18DRAFT_1839	23304	4512.35	6585	3612.86	6389	2788.25	490	301.681	1677	521.772	630	186.894
Rleg18DRAFT_1840	159620	6443.98	52658	6023.57	53040	4826.1	12182	1563.74	24257	1573.54	26616	1646.24
Rleg18DRAFT_1841	164352	6635.01	51900	5936.86	46318	4214.47	6976	895.472	14781	958.839	12747	788.419
Rleg18DRAFT_1842	186634	6944.66	54722	5769.59	46154	3870.75	4128	488.404	17296	1034.14	9101	518.838
Rleg18DRAFT_1843	53926	6265.01	16802	5531.05	18992	4973.03	3123	1153.65	5501	1026.93	2959	526.685
Rleg18DRAFT_1844	136826	7817.79	39689	6425.52	40520	5218.08	18723	3401.49	32464	2980.52	28811	2522.06
Rleg18DRAFT_1845	194112	9440.18	64738	8920.93	58950	6461.57	25851	3997.46	43641	3410.34	41554	3096.16
Rleg18DRAFT_1846	61496	6840.46	16001	5043.23	14630	3667.83	5162	1825.73	8363	1494.78	6868	1170.45
Rleg18DRAFT_1847	329556	6919.37	89065	5298.67	86375	4087.44	12776	852.925	40581	1369.1	27206	875.153
Rleg18DRAFT_1848	4879752	102869	2664852	159177	4232283	201088	151422	10149.7	247120	8370.82	252275	8147.82
Rleg18DRAFT_1849	179048	5814.07	52211	4803.92	59137	4328.09	14726	1520.46	28894	1507.63	26376	1312.21
Rleg18DRAFT_1850	149547	3899.42	50000	3694.15	40625	2387.49	7270	602.748	15917	666.897	17801	711.13
Rleg18DRAFT_1851	155119	4268.23	44445	3465.2	31951	1981.5	11184	978.496	19129	845.766	20183	850.846
Rleg18DRAFT_1852	64563	2872.65	19511	2459.81	17041	1708.91	3138	443.946	5809	415.313	5147	350.861
Rleg18DRAFT_1853	186225	4187.47	54456	3469.62	48219	2443.76	3368	240.804	6229	225.065	4363	150.308
Rleg18DRAFT_1854	71116	5427.67	20255	4380.27	22573	3882.94	5196	1260.94	10900	1336.74	12542	1466.54
Rleg18DRAFT_1855	163924	4883.17	54701	4617.19	45587	3060.74	10160	962.348	17070	817.087	15432	704.31
Rleg18DRAFT_1856	261164	8350.87	91050	8249.39	102974	7421.17	50866	5171.6	82986	4263.82	97499	4776.41
Rleg18DRAFT_1857	32303	5724.76	12088	6070.04	12886	5147.05	2520	1420.02	5570	1586.15	5126	1391.8
Rleg18DRAFT_1858	143941	12040.4	48486	11492	50323	9487.44	7951	2114.74	12332	1657.54	15850	2031.27
Rleg18DRAFT_1859	142423	7676.17	51560	7874.09	50225	6101.14	16067	2753.46	22519	1950.24	19681	1625.15
Rleg18DRAFT_1860	235561	9400.88	70707	7995.59	81958	7371.95	16536	2098.33	27950	1792.35	22500	1375.72
Rleg18DRAFT_1861	349017	5504.27	105632	4720.32	94728	3367.11	12911	647.428	23802	603.173	18546	448.111
Rleg18DRAFT_1862	40631	7324.8	12443	6356.04	9710	3945.33	1430	819.697	2005	580.802	2203	608.465
Rleg18DRAFT_1863	291584	6299.19	91517	5602.03	75407	3671.63	16597	1140.07	32513	1128.63	28924	957.33
Rleg18DRAFT_1864	252136	7619.48	75361	6452.97	65896	4488.23	33508	3219.72	55494	2694.71	56303	2606.78
Rleg18DRAFT_1865	148351	6383.38	43613	5317.4	45633	4425.53	7007	958.675	18205	1258.71	13623	898.081
Rleg18DRAFT_1866	72697	6230.5	21329	5179.65	25325	4891.95	6084	1657.96	12308	1695	8609	1130.43
Rleg18DRAFT_1867	132695	5781.09	44220	5458.8	40605	3987.13	15971	2212.41	21520	1506.51	22866	1526.26
Rleg18DRAFT_1868	134103	5842.43	39418	4866.01	34001	3338.67	8221	1138.83	22968	1607.88	15440	1030.59
Rleg18DRAFT_1869	463857	8110.53	137297	6802.2	137032	5400.24	34107	1896.22	81787	2297.87	57569	1542.18
Rleg18DRAFT_1870	138704	5312.42	42923	4658.19	40582	3503.19	17906	2180.63	30346	1867.59	25833	1515.87
Rleg18DRAFT_1871	77886	6264.44	22651	5162.18	27605	5004.23	23318	5963.39	39686	5129.04	42222	5202.89
Rleg18DRAFT_1872	161222	7840.65	54615	7525.98	75730	8300.84	28281	4373.22	41585	3249.68	49911	3718.83
Rleg18DRAFT_1873	205271	6968.56	65927	6341.65	77258	5911.33	42549	4592.87	57054	3112.27	60328	3137.74
Rleg18DRAFT_1874	121386	7645.87	39075	6973.97	36913	5240.39	9531	1908.87	15254	1543.89	14849	1432.97
Rleg18DRAFT_1875	157279	8747.41	53918	8496.99	55318	6934.28	30602	5411.75	45904	4102.37	42392	3612.23
Rleg18DRAFT_1876	123038	5038.46	44192	5127.73	40248	3714.75	2068	269.27	4465	293.803	3162	198.382
Rleg18DRAFT_1877	201796	6080.64	82780	7067.82	96216	6534.47	3834	367.34	6570	318.11	5370	247.91
Rleg18DRAFT_1878	424954	13107.2	207591	18142.5	281225	19550	6436	631.192	15109	748.82	13286	627.832
Rleg18DRAFT_1879	170384	6799.76	51911	5870.13	45629	4104.23	12785	1622.35	22273	1428.3	19163	1171.69
Rleg18DRAFT_1880	164977	4039.82	47798	3316.43	50778	2802.46	49424	3848.18	73942	2909.41	71118	2668.09
Rleg18DRAFT_1881	40497	3442.58	13532	3259.46	13421	2571.42	447	120.823	1226	167.466	1141	148.604
Rleg18DRAFT_1882	152041	4783.58	53673	4784.88	40026	2838.32	8502	850.536	13868	701.103	14400	694.125
Rleg18DRAFT_1883	334919	7132.22	118976	7179.05	134381	6449.84	38781	2625.93	57041	1951.85	60222	1964.82
Rleg18DRAFT_1884	68214	6202.15	19254	4960.35	22834	4679.25	4939	1427.86	9173	1340.16	6084	847.501
Rleg18DRAFT_1885	108374	7038.26	38677	7117.32	28497	4171.25	3915	808.447	9908	1033.96	6823	678.888
Rleg18DRAFT_1886	92526	7617.75	25694	5994.01	22753	4222.09	3138	821.476	7732	1022.89	5876	741.186
Rleg18DRAFT_1887	29552	3814.77	8220	3006.6	8531	2482.03	238	97.6871	2453	508.808	1488	294.284
Rleg18DRAFT_1888	374810	5840.57	117080	5169.51	111181	3904.82	21844	1082.32	52281	1309.07	40266	961.313
Rleg18DRAFT_1889	139262	8134.78	43162	7143.94	42052	5536.38	3682	683.874	10773	1011.17	7139	638.901
Rleg18DRAFT_1890	194465	6180.33	59078	5320.09	59725	4278.12	7735	781.646	13439	686.298	14796	720.439
Rleg18DRAFT_1891	21941	6037.25	6346	4947.73	6636	4115.43	1240	1084.88	2269	1003.21	1646	693.897
Rleg18DRAFT_1892	30657	3727.33	11337	3905.61	10616	2909.08	5654	2185.76	9425	1841.3	8427	1569.72
Rleg18DRAFT_1893	69553	4461.64	26439	4805.59	25822	3733.32	896	182.754	1924	198.317	1917	188.401
Rleg18DRAFT_1894	83571	3918.48	27353	3634.04	32127	3395.14	3666	546.554	3039	228.964	4897	351.782
Rleg18DRAFT_1895	271853	6219.91	86707	5621.18	84716	4368.59	9381	682.462	18170	668.006	14198	497.691
Rleg18DRAFT_1896	293580	11627.6	78052	8759.3	80330	7170.78	6962	876.75	22709	1445.23	15781	957.59
Rleg18DRAFT_1897	85988	8961.05	27089	7999.03	23044	5412.59	1199	397.301	5120	857.366	4437	708.424
Rleg18DRAFT_1898	328807	6161.31	98603	5235.35	100357	4238.44	11951	712.058	27446	826.393	26755	768.103
Rleg18DRAFT_1899	684336	21045.4	348000	30324.2	499680	34634.2	138757	13568.2	219130	10828.4	216611	10205.9
Rleg18DRAFT_1900	41943	6176.86	19262	8037.71	22792	7565.13	5194	2432.14	7359	1741.41	10278	2318.99
Rleg18DRAFT_1901	722971	14707	295924	17057.1	407502	18683.5	69015	4464.02	103653	3388.13	115879	3611.52
Rleg18DRAFT_1902	141203	5368.8	59216	6379.63	52974	4539.65	19477	2354.7	24933	1523.29	27801	1619.48
Rleg18DRAFT_1903	92779	3266.33	32673	3259.28	25985	2061.86	5021	562.056	7930	448.599	7612	410.574
Rleg18DRAFT_1904	34473	5149.29	14671	6209.42	12692	4272.92	3110	1477.09	4438	1065.2	5227	1196.2
Rleg18DRAFT_1905	44405	6929.84	14413	6373.37	14700	5170.53	3401	1687.63	6255	1568.53	5024	1201.22
Rleg18DRAFT_1906	22831	4188.09	7183	3733.54	8391	3469.22	1947	1135.63	2622	772.858	2868	806.034
Rleg18DRAFT_1907	732095	13107.5	236849	12015.7	164159	6624.37	37348	2126.18	72834	2095.38	71697	1966.7
Rleg18DRAFT_1908	28621	5646.45	7276	4067.3	7149	3178.79	396	248.408	1236	391.818	1274	385.072
Rleg18DRAFT_1909	26861	4842.4	8360	4270.39	8945	3634.5	1593	913.131	2905	841.511	3053	843.233
Rleg18DRAFT_1910	226936	7629.73	91369	8704.18	116381	8818.89	29311	3133.4	49868	2694.04	53481	2754.79
Rleg18DRAFT_1911	103570	7317.09	38208	7648.6	63278	10075.9	50990	11454.3	70239	7973.67	78262	8471.07
Rleg18DRAFT_1912	71177	5392.96	19615	4211.13	20312	3468.69	4277	1030.4	12632	1537.92	9114	1057.98
Rleg18DRAFT_1913	92934	4206.58	33202	4258.35	37421	3817.65	14246	2050.34	27122	1972.66	22614	1568.25
Rleg18DRAFT_1914	646659	42525	392649	73163.9	592185	87771.3	69605	14554.2	112637	11902.2	111750	11259
Rleg18DRAFT_1915	84130	6819.11	28157	6466.75	32898	6009.97	4057	1045.59	12391	1613.83	10723	1331.61
Rleg18DRAFT_1916	131949	4708.74	43172	4365.4	49023	3942.98	14492	1644.4	26848	1539.52	24336	1330.55
Rleg18DRAFT_1917	932686	17667	347254	18637.9	464728	19840.5	66521	4006.5	151672	4616.45	135621	3935.83
Rleg18DRAFT_1918	233648	14370.8	81945	14281.1	107505	14902.9	18605	3638.53	42701	4220.18	44847	4226.04
Rleg18DRAFT_1919	401747	10743.4	131221	9942.97	161567	9737.97	25762	2190.53	63989	2749.6	56240	2304.19
Rleg18DRAFT_1920	841926	11185.8	267091	10054.8	335263	10039.3	78467	3314.8	164882	3519.98	151351	3080.77
Rleg18DRAFT_1921	250610	14012.7	85325	13518.4	101346	12772	17443	3101.17	50749	4559.61	49404	4232.23
Rleg18DRAFT_1922	172547	15966	58458	15326.9	72848	15192.6	18544	5455.95	52367	7786.12	42375	6007.31
Rleg18DRAFT_1923	140725	10078.2	44338	8997.31	45848	7400.48	9715	2212.26	17619	2027.54	13133	1440.99
Rleg18DRAFT_1924	212714	6318.58	63248	5323.45	63145	4227.55	20537	1939.72	47736	2278.48	42461	1932.4
Rleg18DRAFT_1925	223278	7530.96	57765	5520.68	76543	5818.84	12590	1350.24	41142	2229.8	30041	1552.39
Rleg18DRAFT_1926	531322	7568.82	165043	6661.78	175396	5631.4	44054	1995.42	97117	2223.01	76599	1671.77
Rleg18DRAFT_1927	578789	27508.3	332420	44766.6	443392	47496.1	12079	1825.38	31962	2440.92	18505	1347.46
Rleg18DRAFT_1928	358492	5257.22	113497	4716.11	111135	3673.28	18385	857.274	46598	1098.04	35238	791.718
Rleg18DRAFT_1929	166240	4550.28	51907	4025.8	50286	3102.25	7269	632.64	19367	851.806	13991	586.725
Rleg18DRAFT_1930	196114	7220.32	60175	6277.51	56571	4694.27	4315	505.136	16320	965.481	7256	409.287
Rleg18DRAFT_1931	230710	8177.32	70249	7055.17	63042	5036.17	5853	659.632	19681	1120.9	14847	806.242
Rleg18DRAFT_1932	193363	4757.19	61513	4288.12	59800	3315.93	20290	1587.23	33281	1315.68	29905	1127.21
Rleg18DRAFT_1933	212948	5484.21	79970	5835.67	64866	3765.16	8654	708.657	15168	627.688	11753	463.737
Rleg18DRAFT_1934	74585	6045.44	22540	5176.71	23807	4349.18	3013	776.524	6701	872.754	6237	774.524
Rleg18DRAFT_1935	122489	7276.97	41477	6982.07	43290	5796.52	17126	3235.11	27529	2627.96	31050	2826.17
Rleg18DRAFT_1936	88653	8276.41	31923	8444.52	33350	7017.3	20486	6081.13	30087	4513.39	33067	4729.61
Rleg18DRAFT_1937	152179	5375.63	52546	5259.41	42678	3397.85	7030	789.603	13018	738.915	14133	764.877
Rleg18DRAFT_1938	218522	4924.29	64422	4113.44	58070	2949.35	7057	505.647	12714	460.369	11539	398.381
Rleg18DRAFT_1939	401640	6907.16	141932	6916.18	166070	6436.95	44555	2436.34	77440	2139.95	86032	2266.76
Rleg18DRAFT_1940	78188	6610.8	23148	5545.62	24560	4680.24	3396	912.978	6742	915.963	7164	928.008
Rleg18DRAFT_1941	124389	9706.07	47586	10521.2	49503	8706.01	9995	2479.84	14670	1839.36	15637	1869.38
Rleg18DRAFT_1942	387887	7165.64	124013	6491.43	131338	5468.48	13305	781.527	25894	768.643	23901	676.47
Rleg18DRAFT_1943	131242	7709.38	40312	6709.71	44482	5889.21	9674	1806.89	15759	1487.48	11407	1026.6
Rleg18DRAFT_1944	235645	8078.39	87748	8523.67	95664	7391.65	19445	2119.6	25413	1399.9	25817	1355.98
Rleg18DRAFT_1945	99807	4945.9	30169	4236.12	26799	2993.15	12201	1922.46	13213	1052.11	15255	1158.19
Rleg18DRAFT_1946	92350	2372.51	32912	2395.79	21901	1268.12	7885	644.099	9523	393.116	12880	506.956
Rleg18DRAFT_1947	161024	6329.59	53995	6013.97	54754	4850.95	12720	1589.83	16774	1059.49	19291	1161.77
Rleg18DRAFT_1948	56930	4919.51	22447	5496.2	19657	3828.46	7738	2126.13	11659	1618.89	10942	1448.64
Rleg18DRAFT_1949	120469	5831.6	36983	5072.68	39784	4340.57	10992	1691.88	16280	1266.32	14569	1080.5
Rleg18DRAFT_1950	196666	8640.1	56577	7042.91	65665	6502.04	12312	1719.88	23606	1666.43	19236	1294.75
Rleg18DRAFT_1951	238065	7299.74	95996	8340.42	120713	8342.42	73652	7180.85	101668	5009.24	111019	5215.45
Rleg18DRAFT_1952	107531	4088.53	41456	4466.26	44821	3840.97	23054	2787.14	37735	2305.44	41643	2425.82
Rleg18DRAFT_1953	115605	3924.57	34755	3343.15	34517	2641.04	4328	467.178	6779	369.791	6438	334.849
Rleg18DRAFT_1954	109840	3692.89	36470	3474.28	31897	2417.03	6188	661.508	13764	743.577	11484	591.537
Rleg18DRAFT_1955	222884	5615.61	92689	6617.13	81127	4606.91	30057	2407.93	41626	1685.23	46235	1784.73
Rleg18DRAFT_1956	95395	4639.31	36564	5038.54	35743	3917.82	27704	4284	46233	3612.89	59523	4435.02
Rleg18DRAFT_1957	93627	2624.57	31411	2494.95	22916	1447.85	8257	735.968	11666	525.478	10884	467.443
Rleg18DRAFT_1958	185221	25822.3	67073	26495.7	85980	27016.5	13174	5839.85	18606	4168.06	18377	3925.2
Rleg18DRAFT_1959	1480060	150248	682540	196327	1188812	272000	71913	23212.2	106730	17409.7	114193	17760.3
Rleg18DRAFT_1960	129308	9074.14	43266	8603	42636	6743.46	21805	4865.36	31069	3503.34	29825	3206.59
Rleg18DRAFT_1961	369199	26623.1	172783	35303.9	242231	39369	111613	25591.3	161168	18674.7	170700	18858.8
Rleg18DRAFT_1962	151643	6893.84	53768	6926.05	75906	7777.51	51730	7477.56	81028	5919.01	80950	5638.17
Rleg18DRAFT_1963	232250	8231.9	67073	6736.2	63625	5082.74	12823	1445.15	35872	2043.03	26520	1440.13
Rleg18DRAFT_1964	286708	7766.38	83275	6391.71	99255	6059.79	24812	2137.08	51108	2224.56	47429	1968.36
Rleg18DRAFT_1965	191564	7733.58	65110	7447.96	55636	5062.31	33804	4339.24	56133	3641.33	60854	3763.9
Rleg18DRAFT_1966	247968	8613.81	80624	7935.74	108260	8476.06	58143	6422.09	86529	4829.89	101289	5390.69
Rleg18DRAFT_1967	129862	5610.91	39777	4869.74	42132	4102.88	5359	736.231	11621	806.807	9031	597.819
Rleg18DRAFT_1968	73593	4720.8	23369	4247.58	22244	3216.01	3171	646.776	7139	735.854	5509	541.42
Rleg18DRAFT_1969	113028	6565.68	33492	5512.62	27830	3643.62	4872	899.871	7338	684.931	8994	800.441
Rleg18DRAFT_1970	714891	5937.18	219471	5164.65	194439	3639.57	63713	1682.47	108837	1452.42	104529	1330.03
Rleg18DRAFT_1971	396902	6307.01	128942	5805.74	116446	4170.53	11688	590.554	34028	868.865	24119	587.195
Rleg18DRAFT_1972	200864	11668	65210	10733.2	60855	7967.39	5705	1053.73	18150	1694.13	11059	984.22
Rleg18DRAFT_1973	111676	4652.14	38195	4508.4	40142	3768.93	7941	1051.83	14939	999.976	10549	673.266
Rleg18DRAFT_1974	234021	10547.1	97236	12417.3	119852	12174.5	46180	6617.77	69862	5059.35	70772	4886.78
Rleg18DRAFT_1975	135747	8019.06	50061	8379.45	64600	8601.06	27265	5121.27	38701	3673.59	40478	3663.49
Rleg18DRAFT_1976	137152	6050.9	45527	5691.28	47010	4674.49	8045	1128.56	16924	1199.77	15043	1016.8
Rleg18DRAFT_1977	277664	21666.1	108521	23993.8	164963	29011.8	43017	10672.9	86398	10832.8	88785	10614.1
Rleg18DRAFT_1978	112214	9462.19	31320	7483.24	38441	7305.76	10529	2823	18532	2510.97	15199	1963.55
Rleg18DRAFT_1979	71033	5584.38	22209	4947.28	22266	3945.33	4840	1209.87	10297	1300.77	9471	1140.76
Rleg18DRAFT_1980	85634	6732.26	29948	6671.22	40023	7091.7	16099	4024.32	23961	3026.88	27742	3341.45
Rleg18DRAFT_1981	138093	5308.47	56798	6186.62	63553	5506.3	24486	2992.92	37967	2345.2	42596	2508.7
Rleg18DRAFT_1982	237473	8167.84	99535	9700.44	116361	9020.41	52977	5793.74	72396	4001.13	75041	3954.34
Rleg18DRAFT_1983	275366	8698.59	144907	12970.3	188393	13413.1	20729	2082.07	33449	1697.84	35893	1737.12
Rleg18DRAFT_1984	184092	4788.23	61718	4548.57	59032	3460.62	2210	182.773	7338	306.686	6186	246.509
Rleg18DRAFT_1985	42503	7406.87	14279	7050.76	16422	6450.11	659	365.157	966	270.5	929	248.035
Rleg18DRAFT_1986	333022	33481.6	161245	45934.9	260599	59051.6	9861	3152.34	18902	3053.63	15488	2385.67
Rleg18DRAFT_1987	122571	8659.49	38144	7635.79	44323	7057.65	13466	3024.98	19671	2233.09	23445	2537.68
Rleg18DRAFT_1988	322224	7588.24	120191	8020.07	143782	7631.57	77897	5832.88	100190	3791.26	106923	3857.78
Rleg18DRAFT_1989	240387	5302.72	82604	5163.12	78649	3910.28	32639	2289.31	43559	1543.98	49030	1657.04
Rleg18DRAFT_1990	122589	4712.47	42721	4653.31	41519	3597.25	20782	2540.18	26305	1624.84	30150	1775.69
Rleg18DRAFT_1991	200670	20371	107376	30885.8	115631	26456.3	64494	20817.5	100650	16417.9	105477	16404.7
Rleg18DRAFT_1992	100273	10380.8	37779	11082	40263	9394.58	16829	5539.65	26057	4334.56	30111	4775.87
Rleg18DRAFT_1993	40938	4323.72	15457	4625.72	19523	4647.33	6348	2131.8	9737	1652.46	9300	1504.86
Rleg18DRAFT_1994	17466	7208.88	4510	5274.41	6912	6429.89	2085	2736.27	2527	1675.93	3353	2120.26
Rleg18DRAFT_1995	422289	14524.5	179255	17469.8	245158	19004.9	92273	10091.3	130097	7190.11	136714	7204.24
Rleg18DRAFT_1996	203098	8230.99	75289	8645.72	89660	8189.77	38491	4960.04	57838	3766.48	57591	3575.89
Rleg18DRAFT_1997	263054	7433.78	98382	7877.77	105093	6693.67	23390	2101.72	35757	1623.68	38034	1646.72
[truncated: 5,196 more rows]

## Sheet: Table S1 - RlvA34
Table S1. Raw data of read counts and TPM per locus for each replicate of strain RlvA34
	RlvA34 free living i (LIB2399)		RlvA34 free living ii (LIB2400)		RlvA34 free living iii (LIB2401)		RlvA34 bacteroid i (LIB2393)		RlvA34 bacteroid ii (LIB2394)		RlvA34 bacteroid iii (LIB2395)
Locus	Reads	TPM	Reads	TPM	Reads	TPM	Reads	TPM	Reads	TPM	Reads	TPM
RLEG17DRAFT_1353	414461	26133.6	327177	18025.7	420816	12925.1	31065	2157.98	21136	3584.02	22089	3950.73
RLEG17DRAFT_1354	176074	19571.2	144330	14017.6	189355	10252.4	20858	2554.21	11513	3441.47	11679	3682.27
RLEG17DRAFT_1355	195700	20442.3	149916	13683	216136	10997.5	24591	2829.93	14914	4189.54	13365	3960
RLEG17DRAFT_1356	568962	32776.7	588196	29607.2	648456	18196.6	34030	2159.75	24171	3744.63	25256	4126.98
RLEG17DRAFT_1357	289629	20838.8	207459	13042.4	248070	8694.25	21868	1733.4	15272	2955.01	11499	2346.81
RLEG17DRAFT_1358	1008412	45894.5	538076	21397.4	659221	14614.4	53125	2663.68	20570	2517.62	24580	3173.15
RLEG17DRAFT_1359	970919	26723.3	546754	13149	689920	9249.82	53924	1635.12	23100	1709.83	29153	2276.03
RLEG17DRAFT_1360	637102	20765.6	442402	12599.3	519879	8254.02	49640	1782.49	21496	1884.2	24888	2300.98
RLEG17DRAFT_1361	845560	49701.6	722900	37127.7	1173001	33585.5	28635	1854.31	11222	1773.9	11414	1903.05
RLEG17DRAFT_1362	1147119	22654.9	1182556	20406.5	2087221	20079.3	61533	1338.82	21226	1127.34	24831	1391.02
RLEG17DRAFT_1363	264811	18742.1	341954	21146.8	614245	21176.3	18470	1440.15	7811	1486.69	6097	1224.01
RLEG17DRAFT_1364	308222	16495.5	336927	15755.5	417341	10879.8	29068	1713.87	10048	1446.16	11261	1709.49
RLEG17DRAFT_1365	67497	5368.78	101179	7031.96	93411	3619.23	6841	599.475	2582	552.307	2480	559.538
RLEG17DRAFT_1366	59285	5648.35	100594	8374.19	82094	3809.91	6457	677.747	2580	661.042	1591	429.965
RLEG17DRAFT_1367	101544	7099.87	179951	10993.7	124260	4232.09	10458	805.573	4090	769.046	4715	935.114
RLEG17DRAFT_1368	51402	5713.51	106605	10353.7	88878	4812.21	7647	936.428	3079	920.377	2809	885.649
RLEG17DRAFT_1369	96407	5463.05	153749	7612.6	178636	4930.86	13060	815.323	7815	1190.94	6840	1099.43
RLEG17DRAFT_1370	53911	16693.1	84466	22852.6	92970	14022.6	7468	2547.56	2475	2060.95	3940	3460.53
RLEG17DRAFT_1371	102954	16378.1	130835	18186.1	197751	15323.8	10957	1920.32	5753	2461.21	6310	2847.33
RLEG17DRAFT_1372	210935	14176.8	287370	16875.8	423184	13854.3	19178	1420.01	7526	1360.27	9076	1730.25
RLEG17DRAFT_1373	228169	11144.9	336086	14343.8	416229	9903.28	15585	838.661	3687	484.312	5149	713.393
RLEG17DRAFT_1374	84130	5811.99	171033	10324	165308	5562.82	16143	1228.62	3847	714.709	6439	1261.77
RLEG17DRAFT_1375	130878	4797.92	263951	8454.82	206873	3694.18	27268	1101.29	7342	723.826	10489	1090.7
RLEG17DRAFT_1376	689698	11012.3	779092	10869.3	712449	5541.14	70883	1246.87	24046	1032.51	27060	1225.55
RLEG17DRAFT_1377	35641	18727.7	27703	12719.1	17614	4508.37	1677	970.794	570	805.456	622	927.066
RLEG17DRAFT_1378	64145	15665.8	45782	9769.64	36484	4340.29	3323	894.087	1522	999.625	1931	1337.7
RLEG17DRAFT_1379	87857	35428.8	69670	24548.2	95161	18692.4	7778	3455.47	1813	1966.12	2425	2773.82
RLEG17DRAFT_1380	225606	18898.5	180895	13240.3	181114	7390.21	15414	1422.5	4492	1011.93	5925	1407.84
RLEG17DRAFT_1381	237646	15972	196734	11553.2	204937	6709.28	17016	1259.93	7953	1437.45	9601	1830.34
RLEG17DRAFT_1382	129618	34054.1	89139	20462.8	127294	16290.7	11614	3361.6	3798	2683.44	3585	2671.65
RLEG17DRAFT_1383	525478	27779.8	301221	13914.1	305609	7869.87	32569	1896.87	12023	1709.31	15186	2277.21
RLEG17DRAFT_1384	991706	28376.5	566571	14165.2	568828	7928.36	66464	2095.18	25109	1932.13	34633	2810.94
RLEG17DRAFT_1385	180125	42785.7	143175	29715.7	336403	38923.5	20102	5260.47	11670	7454.67	12539	8448.4
RLEG17DRAFT_1386	274667	52919	169464	28528.4	170534	16004.6	14789	3139.09	5779	2994.27	8563	4679.7
RLEG17DRAFT_1387	391526	17144	329449	12604.8	292442	6237.63	45828	2210.77	26214	3086.87	35255	4378.85
RLEG17DRAFT_1388	716201	44353.2	372355	20148.4	335255	10113.3	100718	6871.59	54307	9044.37	59579	10465.7
RLEG17DRAFT_1389	669453	36504	440693	20996.7	607956	16148.1	50997	3063.55	20216	2964.48	26045	4028.39
RLEG17DRAFT_1390	418406	46507.3	206829	20087.6	249760	13523	24895	3048.56	10427	3116.85	14329	4517.79
RLEG17DRAFT_1391	558272	36120.9	287767	16268.5	304024	9581.82	38541	2747.24	14755	2567.35	20642	3788.36
RLEG17DRAFT_1392	1304852	72057.6	540371	26073.8	619336	16659.9	85240	5185.87	36875	5476.25	47981	7515.78
RLEG17DRAFT_1393	244118	42189.3	164479	24837.5	127787	10757.6	8905	1695.5	3897	1811.2	4544	2227.55
RLEG17DRAFT_1394	147625	59072.6	94707	33113.3	92765	18081.6	6438	2838.16	3129	3367.16	3664	4158.8
RLEG17DRAFT_1395	328612	34744.6	199782	18456.7	191408	9858.06	27129	3160.08	11962	3401.27	14176	4251.52
RLEG17DRAFT_1396	620329	39986.9	390421	21989.9	459690	14434	79202	5624.6	47551	8243.05	43267	7911.14
RLEG17DRAFT_1397	683962	33788.8	367488	15862.7	400281	9632.37	50467	2746.68	24839	3299.95	31579	4425.13
RLEG17DRAFT_1398	932621	34189.4	420366	13465.1	425896	7605.32	42683	1723.86	14988	1477.62	21180	2202.42
RLEG17DRAFT_1399	1364835	66853.6	539580	23093.8	570125	13603.2	53632	2894.2	20029	2638.38	31492	4375.54
RLEG17DRAFT_1400	323718	25827.9	153498	10700.9	146215	5682.52	13008	1143.38	4096	878.849	7240	1638.5
RLEG17DRAFT_1401	1613374	69591.6	668432	25192.6	854028	17944.1	88366	4199.2	31329	3634.14	37567	4596.37
RLEG17DRAFT_1402	944697	53358.3	408450	20157.8	418138	11504.2	34585	2152.07	14757	2241.51	19529	3128.79
RLEG17DRAFT_1403	310291	42034.6	159473	18876.4	147900	9759.63	23796	3551.42	14067	5124.74	15170	5829.21
RLEG17DRAFT_1404	985978	50284.7	442978	19739.9	488574	12137.4	60830	3417.8	31435	4311.37	38184	5523.79
RLEG17DRAFT_1405	832740	43889.6	456115	21004.9	514794	13216.4	83198	4830.86	40247	5704.51	44567	6662.72
RLEG17DRAFT_1406	125189	31460.5	59063	12969.1	59636	7300.2	6002	1661.71	3088	2086.93	3397	2421.48
RLEG17DRAFT_1407	1287396	68059.1	734058	33907.7	984499	25352.3	130397	7594.54	60946	8664.67	62523	9375.63
RLEG17DRAFT_1408	1462785	79512.9	808522	38401.1	936615	24799.6	59854	3584.35	27113	3963.4	34521	5322.64
RLEG17DRAFT_1409	949489	48047	558969	24714.9	670847	16535.9	39983	2229.01	20689	2815.45	25487	3658.32
RLEG17DRAFT_1410	1417534	29902.6	754715	13910.8	957711	9840.97	92990	2161.09	42104	2388.54	59865	3582.08
RLEG17DRAFT_1411	505701	31095.1	271008	14560.5	259378	7768.89	38400	2601.3	17966	2970.87	20761	3621.04
RLEG17DRAFT_1412	745208	38804.4	408679	18594.3	397005	10069.9	40709	2335.36	16232	2273.05	21717	3207.67
RLEG17DRAFT_1413	1252362	43870.5	582325	17823.9	622601	10623.8	61049	2356.03	21008	1979.07	25941	2577.6
RLEG17DRAFT_1414	917389	48204.5	475016	21809	454364	11629.6	61595	3565.66	36010	5088.5	36853	5492.79
RLEG17DRAFT_1415	828941	40719	416040	17856.8	494210	11825.3	49351	2670.72	18240	2409.52	24473	3409.94
RLEG17DRAFT_1416	218376	44548.6	116340	20737.3	102662	10201.5	8800	1977.75	2316	1270.57	4740	2742.8
RLEG17DRAFT_1417	371059	42329.9	154334	15383.7	165165	9178.03	18226	2290.63	8693	2666.9	9028	2921.34
RLEG17DRAFT_1418	111640	29330.8	58651	13464	75846	9706.53	7292	2110.62	2255	1593.25	2482	1849.66
RLEG17DRAFT_1419	575623	34182.5	318885	16546	359738	10405.9	31552	2064.2	14639	2337.81	16421	2765.99
RLEG17DRAFT_1420	695860	35178.4	402803	17792.7	388178	9558.99	37839	2107.43	16806	2284.81	21971	3150.58
RLEG17DRAFT_1421	822143	29393.7	470144	14686.9	592340	10315.8	58602	2308.23	32221	3097.98	38227	3876.71
RLEG17DRAFT_1422	649674	30948.7	355618	14802.1	371984	8631.73	36445	1912.69	14527	1861.04	16382	2213.6
RLEG17DRAFT_1423	88457	28404.4	70777	19858.2	116541	18228.9	5947	2103.84	2853	2463.7	4160	3789.08
RLEG17DRAFT_1424	437882	55829.8	402295	44817.5	719700	44698	42214	5929.6	22872	7842.34	21883	7914.11
RLEG17DRAFT_1425	359656	33710.4	189363	15508.4	320079	14613.7	18615	1922.2	7856	1980.21	10979	2918.94
RLEG17DRAFT_1426	83279	30944	60840	19752.6	87064	15758.2	4106	1680.82	2132	2130.4	2788	2938.46
RLEG17DRAFT_1427	513087	40257.5	277410	19018.3	427195	16327.1	32034	2769.02	13797	2911.21	18269	4065.9
RLEG17DRAFT_1428	3351478	126611	6171735	203721	11220461	206478	191753	7980.63	99025	10060.3	124506	13341.7
RLEG17DRAFT_1429	69446	18526	30182	7035.21	39351	5113.49	3486	1024.52	1180	846.544	2133	1614.03
RLEG17DRAFT_1430	175363	38984.4	114877	22314.2	188647	20428.2	49562	12138.4	35962	21499.6	32067	20220.8
RLEG17DRAFT_1431	205656	43488.6	111927	20680.6	169836	17494.1	101568	23662	78209	44475.8	64000	38388.4
RLEG17DRAFT_1432	166109	58782.1	71564	22127.9	79801	13755.8	45875	17885	49205	46826.7	46544	46719.9
RLEG17DRAFT_1433	283952	40358.3	162745	20211.1	167931	11626.4	370638	58036.1	557723	213177	514070	207251
RLEG17DRAFT_1434	243537	44765.9	112384	18050.2	137274	12291.3	515319	104356	451987	223430	360777	188108
RLEG17DRAFT_1435	231810	37218.3	126990	17815.1	149717	11709.1	972494	172017	583183	251803	511190	232805
RLEG17DRAFT_1436	852250	136833	483255	67794.6	284386	22241.3	1505077	266221	1146091	494853	885382	403219
RLEG17DRAFT_1437	963546	37461.5	529324	17981.6	629491	11921.5	7396319	316803	5487691	573767	4586020	505749
RLEG17DRAFT_1438	790408	28914.8	488888	15626.9	563548	10042.2	11558377	465829	8308460	817378	6769227	702417
RLEG17DRAFT_1439	1124423	37932.8	643991	18982.7	698385	11476.4	29029948	1.07892e+06	21582413	1.95802e+06	17634888	1.6875e+06
RLEG17DRAFT_1440	1038882	35884.8	527778	15929	541277	9107.33	25691880	977688	19508321	1.81216e+06	15332918	1.5023e+06
RLEG17DRAFT_1441	614175	35737.5	267821	13616.7	278507	7893.96	17778382	1.13968e+06	13229625	2.0702e+06	10856692	1.79191e+06
RLEG17DRAFT_1442	1614517	76282.4	1617251	66765.7	3019174	69486	53189	2768.62	17867	2270.21	23929	3206.95
RLEG17DRAFT_1443	544480	178137	826631	236308	1880909	299755	13771	4963.61	7655	6735.19	5917	5491.11
RLEG17DRAFT_1444	1460279	138367	1639638	135750	2817902	130062	51016	5325.53	21198	5401.63	28167	7570.49
RLEG17DRAFT_1445	437796	29926.5	339301	20265.8	553599	18433.5	17927	1350.06	7032	1292.7	11088	2149.93
RLEG17DRAFT_1446	11856868	886196	27601049	1.80252e+06	55009732	2.00275e+06	61805	5089.13	30200	6070.15	34034	7215.38
RLEG17DRAFT_1447	1123043	99354.7	2098957	162252	4790421	206439	13344	1300.58	4894	1164.36	7435	1865.77
RLEG17DRAFT_1448	807052	93295	953400	96300	1741694	98074.4	17536	2233.3	6531	2030.34	11833	3880.06
RLEG17DRAFT_1449	610924	42715.3	590992	36105.4	967229	32942.2	28245	2175.69	18354	3451.12	15926	3158.56
RLEG17DRAFT_1450	259490	98530.2	410771	136283	740645	136989	16186	6770.93	9419	9618.03	9866	10626.2
RLEG17DRAFT_1451	1014201	81042.4	1610453	112443	3846652	149726	78326	6895.32	37255	8005.81	48551	11004.6
RLEG17DRAFT_1452	95976	27737	51979	13125.6	40315	5675.32	4479	1426.06	1649	1281.59	3447	2825.69
RLEG17DRAFT_1453	621248	37797.9	283403	15066.1	386261	11447.5	70332	4714.29	34776	5690.04	41951	7239.89
RLEG17DRAFT_1454	292192	33479.7	174198	17440.2	166551	9295.82	16556	2089.92	4676	1440.86	8631	2805.18
RLEG17DRAFT_1455	187227	34908.7	90285	14708.7	79510	7221.27	5928	1217.68	2269	1137.71	3080	1628.93
RLEG17DRAFT_1456	85826	38159.5	64978	25243.2	57629	12481.1	3579	1753.09	1566	1872.44	2148	2708.97
RLEG17DRAFT_1457	1118674	40161	539562	16925.3	567774	9928.95	47673	1885.53	19881	1919.43	22900	2331.97
RLEG17DRAFT_1458	369740	39575.8	187739	17558.3	222477	11599.7	21848	2576.35	13538	3896.91	10673	3240.45
RLEG17DRAFT_1459	1911974	54439.3	952076	23686.3	1157952	16060.1	128587	4033.55	50964	3902.36	59250	4785.26
RLEG17DRAFT_1460	591421	53692.2	258469	20503	265716	11750.6	23810	2381.41	8475	2069.13	11984	3086.05
RLEG17DRAFT_1461	993258	42631.3	419316	15725.4	446212	9329	71427	3377.45	27353	3157.22	36305	4419.97
RLEG17DRAFT_1462	122532	22846.2	105873	17248.2	114052	10358.5	17640	3623.46	8847	4436.02	10990	5812.31
RLEG17DRAFT_1463	620931	34620.3	433977	21142.1	498279	13532.8	75004	4607.15	37805	5668.52	40461	6398.98
RLEG17DRAFT_1464	984997	86699.5	303455	23338.4	284265	12188	49321	4782.7	22383	5298.25	28853	7203.76
RLEG17DRAFT_1465	649466	51897.3	279794	19535.3	264534	10296.7	53750	4731.8	23163	4977.55	29616	6712.76
RLEG17DRAFT_1466	689585	28068.9	431347	15341.2	443849	8800.37	107821	4835.06	55815	6109.73	59331	6850.25
RLEG17DRAFT_1467	737072	37045.8	371641	16321	405792	9934.81	78576	4350.9	33275	4497.59	41116	5861.73
RLEG17DRAFT_1468	849660	56665.6	398582	23226.6	487383	15833.3	99019	7275.34	66010	11839.1	65122	12319.4
RLEG17DRAFT_1469	599654	84536.4	224500	27653.7	281706	19344.9	116391	18076.8	90533	34322.8	82294	32907.7
RLEG17DRAFT_1470	259008	35644.3	134723	16199.9	225542	15119.3	246491	37371.3	197523	73101.7	163235	63720.2
RLEG17DRAFT_1471	371876	33938.5	204878	16337.4	195151	8675.45	694058	69783.1	677642	166313	551729	142826
RLEG17DRAFT_1472	654418	39538.6	426682	22525	456539	13436	2204349	146726	2123909	345092	1646262	282131
RLEG17DRAFT_1473	123455	36283.1	72847	18706.9	90823	13002.3	552753	178973	503646	398065	420501	350550
RLEG17DRAFT_1474	174723	43908.5	109335	24007.8	134911	16514.8	1036205	286883	855983	578491	649174	462750
RLEG17DRAFT_1475	205020	54692.9	117514	27391.7	141793	18425.4	797105	234266	592225	424868	504398	381676
RLEG17DRAFT_1476	1197367	41691.3	702212	21363.9	928173	15742.5	3753594	143988	3105999	290839	2467561	243710
RLEG17DRAFT_1477	928324	32918.4	576001	17846.6	635964	10985	6773652	264620	5158193	491892	4144717	416889
RLEG17DRAFT_1478	452290	79219.1	165071	25262.6	182821	15597.9	864175	166753	625285	294526	542326	269438
RLEG17DRAFT_1479	2399517	95430.1	1118272	38860	920723	17836.8	5496125	240812	4778110	511035	3945942	445142
RLEG17DRAFT_1480	1024606	46877.6	441151	17635.6	456261	10168.3	6844880	345012	4648613	571959	3925423	509427
RLEG17DRAFT_1481	1129810	68981.9	409041	21821.8	492033	14633.6	5612586	377531	4063294	667176	3364787	582738
RLEG17DRAFT_1482	63534	21186.1	40590	11826.5	25360	4119.28	14636	5376.84	6408	5746.45	7104	6719.45
RLEG17DRAFT_1483	509641	39451.6	250168	16921	261192	9848.88	4981336	424821	3350826	697565	3108687	682595
RLEG17DRAFT_1484	355307	25670.9	184667	11657.9	170045	5984.5	859565	68418.8	506957	98501	450293	92282.3
RLEG17DRAFT_1485	70962	25111.8	37971	11740.8	36939	6367.43	32440	12647.2	20573	19578.6	18417	18486.6
RLEG17DRAFT_1486	502429	52377.3	251878	22943.2	181616	9222.53	32534	3736.51	20872	5851.48	21414	6332.17
RLEG17DRAFT_1487	981122	31446.6	483279	13534.5	545384	8514.91	9617417	339601	7073309	609686	6341287	576520
RLEG17DRAFT_1488	478875	33892.5	249618	15436.6	329095	11345.7	5525576	430843	4485592	853757	3929864	788943
RLEG17DRAFT_1489	115306	39203.9	57327	17030.7	78534	13006.6	1485928	556590	1228949	1.12368e+06	1036171	999299
RLEG17DRAFT_1490	381656	22978.8	263313	13852.3	293014	8593.52	5707989	378616	4192124	678769	3675807	627761
RLEG17DRAFT_1491	253941	71021.4	202992	49605.5	179875	24505	1222752	376751	955910	718962	821630	651807
RLEG17DRAFT_1492	1368954	45387.4	809296	23444.9	1178974	19040.5	2990332	109226	1728863	154149	1677616	157770
RLEG17DRAFT_1493	305337	32682.3	213992	20013.6	323922	16888.9	1239742	146192	698730	201129	617516	187485
RLEG17DRAFT_1494	1129535	25873.3	749211	14995.1	1043787	11646.4	4058564	102420	2346240	144530	2167075	140803
RLEG17DRAFT_1495	135994	44493	98744	28227.8	112275	17893	289915	104497	172409	151693	160184	148654
RLEG17DRAFT_1496	469496	36343.9	261777	17706.2	440476	16609.2	621317	52987.5	335132	69766.8	330704	72614.9
RLEG17DRAFT_1497	286623	74925.1	497483	113629	892253	113614	232175	66863.9	179307	126051	145780	108094
RLEG17DRAFT_1498	2037170	148422	3901865	248392	7310070	259430	570138	45762.6	352125	68992.3	300514	62104.4
RLEG17DRAFT_1499	325783	45927.3	186550	22979.1	241621	16592.2	26673	4142.62	10005	3793.09	13477	5389.18
RLEG17DRAFT_1500	39514	7875.53	56013	9754.65	56934	5527.48	2714	595.934	1600	857.593	1392	786.963
RLEG17DRAFT_1501	23229	8391.45	26051	8222.91	26512	4665.27	950	378.086	740	718.904	360	368.889
RLEG17DRAFT_1502	23474	6898.95	30285	7777.1	20719	2966.14	1156	374.295	495	391.232	427	355.967
RLEG17DRAFT_1503	132596	6494.94	236694	10130.4	253114	6039.32	10094	544.713	3405	448.533	2562	355.967
RLEG17DRAFT_1504	74524	6397.24	123768	9283.23	117014	4892.85	12908	1220.72	2924	675.004	5378	1309.49
RLEG17DRAFT_1505	102456	10389.4	113743	10077.9	105307	5201.59	9768	1091.23	2370	646.298	4115	1183.61
RLEG17DRAFT_1506	865947	8863.92	948858	8486.53	816942	4073.36	76161	858.869	20435	562.525	30769	893.376
RLEG17DRAFT_1507	19566	13049	22027	12835.8	25983	8440.94	5437	3994.79	2031	3642.65	2990	5656.3
RLEG17DRAFT_1508	391446	11642.6	414751	10778.6	353553	5122.25	46310	1517.45	17316	1385.03	21626	1824.49
RLEG17DRAFT_1509	87221	9512	96210	9167.8	90703	4818.36	9088	1091.89	2480	727.336	3445	1065.68
RLEG17DRAFT_1510	113687	6637.47	167577	8548.7	137774	3918.19	12639	812.951	1899	298.16	2680	443.826
RLEG17DRAFT_1511	24339	3836.7	37341	5143.22	30251	2322.86	2991	519.436	355	150.493	486	217.309
RLEG17DRAFT_1512	31353	2788	76142	5916.05	55340	2397.06	4733	463.671	787	188.2	1545	389.698
RLEG17DRAFT_1513	6714	2839.52	13727	5072.64	13078	2694.22	1372	639.261	93	105.774	82	98.3704
RLEG17DRAFT_1514	76678	4302.89	145431	7130.84	133864	3659.15	7338	453.657	3272	493.782	3450	549.155
RLEG17DRAFT_1515	30343	10316.6	58312	17323.3	102379	16955.7	2009	752.519	626	572.38	1054	1016.49
RLEG17DRAFT_1516	310874	11693.1	478945	15740.8	784488	14373.4	28667	1187.93	11437	1156.89	16018	1709
RLEG17DRAFT_1517	49905	8401.46	83495	12281.9	58228	4774.96	5662	1050.12	1070	484.426	1574	751.626
RLEG17DRAFT_1518	42268	12858.3	53640	14257.9	63280	9377.06	6470	2168.39	963	787.829	1226	1057.91
RLEG17DRAFT_1519	35170	10514.6	57719	15077.6	43985	6405.48	4513	1486.43	972	781.482	985	835.3
RLEG17DRAFT_1520	90143	15175.5	120448	17717.6	163021	13368.5	15371	2850.84	4695	2125.59	3780	1805.05
RLEG17DRAFT_1521	61221	9829.35	67730	9501.66	79077	6184.46	5871	1038.48	1711	738.766	1725	785.597
RLEG17DRAFT_1522	153489	17743.3	162295	16392.9	161689	9104.67	12913	1644.54	3480	1081.85	4458	1461.78
RLEG17DRAFT_1523	544508	14661.1	844213	19861.3	1274923	16721.4	29187	865.788	8689	629.165	10998	839.967
RLEG17DRAFT_1524	47764	11503.1	69102	14541.2	144411	16941.1	2083	552.668	993	643.128	857	585.44
RLEG17DRAFT_1525	47359	13462.3	92553	22988.1	180867	25044.1	1807	565.895	1278	976.971	1066	859.531
RLEG17DRAFT_1526	676958	10584.7	912879	12471.6	1142650	8702.75	49257	848.485	13179	554.155	13218	586.231
RLEG17DRAFT_1527	148078	13657.8	248334	20013.4	233157	10475.3	19988	2031.04	4137	1026.14	3311	866.235
RLEG17DRAFT_1528	212133	9480.35	439911	17178.1	405409	8825.45	35396	1742.73	7403	889.727	5952	754.511
RLEG17DRAFT_1529	158414	13270	259854	19019.6	284229	11597.7	13364	1233.32	3867	871.133	4065	965.883
RLEG17DRAFT_1530	63470	15722.4	86247	18667.6	81737	9862.7	4019	1096.8	1423	947.955	1835	1289.35
RLEG17DRAFT_1531	80288	12430.3	100231	13559	118747	8955.29	7348	1253.31	2816	1172.45	2792	1226.12
RLEG17DRAFT_1532	198018	16587.6	244407	17889	211079	8612.91	20606	1901.65	8927	2011.02	6660	1582.48
RLEG17DRAFT_1533	674380	26759.1	590648	20478.1	577056	11153.5	46620	2037.97	17338	1850.11	18991	2137.47
RLEG17DRAFT_1534	1033779	30694.7	732471	19002.9	879946	12726.8	90662	2965.65	31689	2530.33	37098	3124.44
RLEG17DRAFT_1535	5276572	39386.8	4005633	26125.5	5236099	19038.5	421629	3467.28	227268	4562.15	246189	5212.59
RLEG17DRAFT_1536	252004	45997.2	244809	39043.3	339252	30163	12578	2529.27	5352	2627.08	5554	2875.52
RLEG17DRAFT_1537	483565	86443.2	529182	82656.2	1047853	91243.9	12438	2449.55	4594	2208.51	7695	3901.86
RLEG17DRAFT_1538	1669757	49748.3	1330029	34624.2	2325023	33742.7	40255	1321.31	17457	1398.71	21818	1843.85
RLEG17DRAFT_1539	1361958	52480.6	1017523	34258.9	1713152	32155.7	50287	2134.77	13020	1349.21	21188	2315.86
RLEG17DRAFT_1540	2208900	108813	2276024	97966.2	3916493	93978.8	59840	3247.56	17692	2343.77	26291	3673.66
RLEG17DRAFT_1541	1074093	55930.1	975098	44365.6	1453094	36857.4	34968	2006.02	16431	2300.91	20932	3091.72
RLEG17DRAFT_1542	375201	52047.7	217524	26365.7	336004	22704.4	23676	3618.31	8574	3198.56	9609	3780.96
RLEG17DRAFT_1543	493604	40564.3	406483	29187.9	748043	29944.6	64045	5798.43	38091	8418.23	33855	7891.78
RLEG17DRAFT_1544	77784	18476.3	82590	17141.4	135887	15722.8	8363	2188.5	5291	3379.84	3845	2590.64
RLEG17DRAFT_1545	216230	34716.8	226813	31819	327684	25627.5	24478	4329.72	10885	4699.86	13134	5981.47
RLEG17DRAFT_1546	871356	64294.8	1559975	100575	2805046	100820	27101	2203.06	12360	2452.63	14716	3080.04
RLEG17DRAFT_1547	2610597	183270	4308354	264275	8149599	278685	62753	4853.39	35098	6626.22	39428	7851.31
RLEG17DRAFT_1548	749595	30087.8	1310729	45969.7	2420161	47319	23560	1041.84	8696	938.678	10191	1160.29
RLEG17DRAFT_1549	240994	28427.4	417824	43064.4	791099	45455.7	6228	809.355	2648	840.004	3307	1106.5
RLEG17DRAFT_1550	517098	33086.6	915946	51208.6	1640584	51133.4	15450	1089.1	5038	866.901	7311	1326.91
RLEG17DRAFT_1551	303562	23817.9	799129	54785.6	1457183	55692.5	7471	645.795	3157	666.136	3578	796.31
RLEG17DRAFT_1552	472814	21406.2	1015207	40160.4	2432426	53643.4	8191	408.551	3647	444.035	3826	491.338
RLEG17DRAFT_1553	148084	44271.9	287919	75211.5	639603	93144.6	4237	1395.53	978	786.306	1529	1296.62
RLEG17DRAFT_1554	646693	41841.9	1536831	86882.7	2880132	90772.2	7551	538.242	3144	547.052	2252	413.302
RLEG17DRAFT_1555	1704858	36095.4	3583332	66289.6	6433216	66346.7	54741	1276.84	15518	883.553	19205	1153.36
RLEG17DRAFT_1556	371950	64496	706581	107054	1186351	100205	10390	1984.83	3310	1543.51	4565	2245.3
RLEG17DRAFT_1557	371959	50785.4	832977	99373.7	1495862	99486.2	3793	570.541	1524	559.58	1770	685.494
RLEG17DRAFT_1558	1541563	81995.8	3263830	151688	6196562	160549	18841	1104.06	7241	1035.77	8007	1208.05
RLEG17DRAFT_1559	1132425	94404.8	2444028	178027	4995350	202851	17888	1642.88	5796	1299.41	6617	1564.7
RLEG17DRAFT_1560	1052615	44736	1160540	43096.5	1954182	40455.7	579237	27120.9	326839	37355.5	338032	40750.4
RLEG17DRAFT_1561	571482	28640.1	641462	28089	1181581	28844.5	220209	12158.1	121180	16331.9	115521	16421.7
RLEG17DRAFT_1562	19089	21127.8	34880	33732	37584	20262.9	8332	10159.7	4888	14549.1	3007	9440.42
RLEG17DRAFT_1563	22062	16632.8	32217	21222.6	39817	14622.3	4977	4133.78	2014	4083.31	2652	5671.27
RLEG17DRAFT_1564	417680	17882.8	388153	14520.8	419875	8756.69	34241	1615.1	12020	1383.98	16852	2046.59
RLEG17DRAFT_1565	55211	20812.1	46960	15467.2	41969	7706.3	4160	1727.6	1602	1624	2064	2206.92
RLEG17DRAFT_1566	256593	10773.1	335602	12311.7	360393	7370.57	36530	1689.69	19082	2154.54	19098	2274.43
RLEG17DRAFT_1567	68328	4039.11	105030	5424.93	103817	2989.39	5459	355.516	2305	366.429	3173	532.038
RLEG17DRAFT_1568	103247	5850.65	161146	7978.85	146287	4037.94	14273	891.049	5868	894.23	6019	967.469
RLEG17DRAFT_1569	155754	7163.84	313333	12592.4	320265	7175.35	52116	2640.81	17610	2178.2	20853	2720.58
RLEG17DRAFT_1570	213964	15588.8	328893	20937.3	435299	15448.5	17670	1418.3	9231	1808.64	7654	1581.78
RLEG17DRAFT_1571	952858	47891.3	1397140	61356.8	2220301	54358.5	89163	4937.12	45116	6098.07	47759	6808.8
RLEG17DRAFT_1572	342711	29713	297095	22506.5	375544	15860.1	79358	7579.99	47364	11043.3	47143	11593.7
RLEG17DRAFT_1573	690972	39805.4	573416	28863.3	666146	18693	202120	12827.8	119262	18476.4	107929	17636.2
RLEG17DRAFT_1574	186563	30233.6	197920	28025.2	277631	21915.9	85331	15234.6	59357	25868.4	53147	24430.3
RLEG17DRAFT_1575	159032	34906.4	145138	27835.3	181270	19380.9	18607	4499.43	11494	6784.61	11070	6892.15
RLEG17DRAFT_1576	32798	18957.2	25343	12799.1	33158	9335.6	3472	2210.89	2169	3371.47	1568	2570.75
Rleg18DRAFT_0001	259815	4989.13	321574	5395.55	706251	6606.12	274564	5808.5	168511	8702.04	168199	9161.57
Rleg18DRAFT_0002	24644	4594.9	37861	6168.1	61851	5617.45	14162	2909.04	8367	4195.34	9096	4810.63
Rleg18DRAFT_0003	12978	3409.67	22853	5246.16	30978	3964.46	10643	3080.55	4871	3441.56	5237	3902.77
Rleg18DRAFT_0004	28399	5183.55	37648	6004.27	76623	6812.56	24827	4992.39	11868	5825.52	14158	7330.15
Rleg18DRAFT_0005	51196	6776.61	42329	4895.63	144515	9317.87	23387	3410.45	9729	3463.2	11517	4324.17
Rleg18DRAFT_0006	44863	2446.3	57978	2762.35	144212	3830.45	36572	2197	14625	2144.62	18100	2799.53
Rleg18DRAFT_0007	124641	3480.3	188099	4589.2	167411	2277.02	42724	1314.28	18222	1368.31	22407	1774.71
Rleg18DRAFT_0008	49432	1493.29	77592	2048.08	99426	1463.06	22063	734.278	11050	897.7	12614	1080.87
Rleg18DRAFT_0009	21962	2538.8	42474	4290.17	47246	2660.41	11833	1506.99	5287	1643.61	4744	1555.56
Rleg18DRAFT_0010	33305	1905.96	52374	2618.88	71401	1990.38	27061	1706.12	14141	2176.3	13939	2262.68
Rleg18DRAFT_0011	6539	4596.73	9936	6103	10088	3454.38	3101	2401.59	1252	2366.87	1137	2267.17
Rleg18DRAFT_0012	99892	8132.03	144641	10288.5	144005	5710.49	44638	4003.44	20233	4429.57	17313	3997.86
Rleg18DRAFT_0013	189843	11884	137235	7506.32	163504	4985.67	50595	3489.28	19861	3343.51	23273	4132.44
Rleg18DRAFT_0014	55969	9331.73	45493	6627.56	52413	4256.78	13684	2513.55	5686	2549.49	7497	3545.59
Rleg18DRAFT_0015	27249	4295.42	40764	5614.7	32262	2477.27	10606	1841.9	6040	2560.5	3857	1724.61
Rleg18DRAFT_0016	44416	5239.26	54513	5618.56	36389	2090.87	11218	1457.83	6183	1961.38	5405	1808.48
Rleg18DRAFT_0017	143895	7492.89	162712	7403.17	199341	5056.24	53466	3067.19	26009	3642.17	25404	3752.25
Rleg18DRAFT_0018	17057	3113.34	20005	3190.49	26043	2315.49	6081	1222.81	1731	849.677	2818	1458.99
Rleg18DRAFT_0019	45792	3053.97	65379	3809.84	75230	2443.95	20856	1532.38	7334	1315.37	5569	1053.51
Rleg18DRAFT_0020	43005	3691.61	82698	6202.77	101072	4226.24	18134	1714.94	8513	1965.22	7358	1791.61
Rleg18DRAFT_0021	145078	10985.4	129082	8540.29	334751	12347	45389	3786.37	37671	7671.01	23681	5086.26
Rleg18DRAFT_0022	76283	14071.7	132270	21319.4	249124	22385.3	20779	4222.84	15519	7698.68	6747	3530.35
Rleg18DRAFT_0023	245070	3753.98	364604	4879.97	626647	4675.75	84523	1426.38	42468	1749.43	42504	1846.79
Rleg18DRAFT_0024	66242	8445.83	94605	10539.4	177122	11000.4	105134	14767.7	60100	20607.1	60749	21970.2
Rleg18DRAFT_0025	4447	3004.32	9692	5721.19	10209	3359.61	2192	1631.47	493	895.691	500	958.153
Rleg18DRAFT_0026	75658	3022.83	116516	4067.6	127008	2471.82	47988	2112.28	20726	2226.93	19544	2214.92
Rleg18DRAFT_0027	119439	3915.06	160254	4589.82	154928	2473.71	67465	2436.3	33186	2925.36	31697	2947.11
Rleg18DRAFT_0028	7761	2803.65	7149	2256.56	7395	1301.28	2252	896.262	793	770.393	1491	1527.81
Rleg18DRAFT_0029	37593	4345.74	42657	4308.65	64341	3623.03	28381	3614.47	13150	4088.04	15733	5158.87
Rleg18DRAFT_0030	35894	7409.53	49219	8877.6	75313	7572.96	34528	7852.36	21157	11745.1	18072	10581.8
Rleg18DRAFT_0031	19886	1011.21	30296	1346.09	41720	1033.39	27357	1532.58	15378	2102.94	15743	2270.74
Rleg18DRAFT_0032	7617	2096.48	11335	2725.98	5811	779.086	1612	488.801	388	287.192	1100	858.789
Rleg18DRAFT_0033	12480	2705.03	19858	3760.86	18488	1951.98	6205	1481.7	2601	1516.11	2511	1543.8
Rleg18DRAFT_0034	12458	2880.28	16822	3398.28	16442	1851.69	6282	1600.09	2550	1585.48	2480	1626.39
Rleg18DRAFT_0035	16850	3652.23	18237	3453.87	19186	2025.67	7733	1846.57	1815	1057.96	3120	1918.22
Rleg18DRAFT_0036	16590	3268.98	18662	3213.05	16808	1613.28	5116	1110.6	2626	1391.53	3922	2192.09
Rleg18DRAFT_0037	29141	6921.97	37745	7833.91	46071	5330.65	18980	4966.85	4431	2830.48	6450	4345.81
Rleg18DRAFT_0038	10398	5151.45	13010	5631.85	19585	4726.4	3452	1884.13	1327	1768.01	1884	2647.57
Rleg18DRAFT_0039	42813	3436.92	62112	4356.76	91227	3567.34	27901	2467.6	11890	2566.9	14078	3205.69
Rleg18DRAFT_0040	20185	5468.86	35733	8459.25	33632	4438.62	13067	3900.35	6598	4807.43	6490	4987.69
Rleg18DRAFT_0041	11114	2964.87	18846	4392.87	22012	2860.36	8850	2600.98	4381	3142.97	5375	4067.24
Rleg18DRAFT_0042	4943	921.628	10089	1643.64	12933	1174.6	5212	1070.61	1622	813.296	2862	1513.63
Rleg18DRAFT_0043	16183	2300.1	40627	5045.42	32128	2224.33	7293	1141.97	2323	887.912	2497	1006.68
Rleg18DRAFT_0044	18902	2375.07	29032	3187.43	28512	1745.11	9827	1360.35	2899	979.602	3903	1391.09
Rleg18DRAFT_0045	24778	2685.31	33028	3127.55	30659	1618.5	8597	1026.44	3180	926.804	3530	1085.15
Rleg18DRAFT_0046	43249	3787.55	42322	3238.49	36147	1541.99	10097	974.171	5144	1211.48	5926	1472.08
Rleg18DRAFT_0047	93044	13557.8	97709	12440.3	114392	8119.4	35141	5641.25	8735	3422.92	10903	4506.44
Rleg18DRAFT_0048	110767	5219.28	118428	4875.83	117957	2707.39	31242	1621.81	11279	1429.23	14879	1988.66
Rleg18DRAFT_0049	119307	7550.28	75739	4188.04	140096	4318.67	30756	2144.31	8263	1406.27	13035	2339.89
Rleg18DRAFT_0050	52713	11718.5	45176	8775.17	71172	7707.08	27134	6645.49	6001	3587.65	8494	5356.14
Rleg18DRAFT_0051	215251	7907.72	173659	5574.39	161234	2885.29	48631	1968.24	17598	1738.61	20063	2090.68
Rleg18DRAFT_0052	43332	17473.8	29597	10428.5	25409	4991.08	8739	3882.41	3585	3887.78	3480	3980.57
Rleg18DRAFT_0053	174782	5772.78	124501	3592.99	111913	1800.51	35514	1292.25	15062	1337.84	16350	1531.77
Rleg18DRAFT_0054	328248	10599.3	212108	5984.46	200500	3153.66	82716	2942.55	32882	2855.38	40221	3683.94
Rleg18DRAFT_0055	75568	5648.04	62991	4113.7	80259	2922	23869	1965.41	7906	1589.09	9046	1917.8
Rleg18DRAFT_0056	38688	6389.03	38239	5517.72	36220	2913.63	12108	2202.88	3105	1378.96	3848	1802.52
Rleg18DRAFT_0057	115563	5445.26	114247	4703.7	120565	2767.25	32097	1666.19	12409	1572.42	13614	1819.58
Rleg18DRAFT_0058	28234	4995.68	35839	5540.79	52454	4520.93	8689	1693.76	4253	2023.72	3723	1868.54
Rleg18DRAFT_0059	44655	2688.6	51382	2703.09	100774	2955.5	15619	1036.02	11280	1826.41	9604	1640.19
Rleg18DRAFT_0060	44924	3606.39	93568	6563.2	93653	3662.21	21152	1870.71	8885	1918.16	6894	1569.83
Rleg18DRAFT_0061	69949	4070.18	93013	4729	133482	3783.39	17349	1112.16	4768	746.106	6275	1035.69
Rleg18DRAFT_0062	39625	2410.86	68134	3622.11	44052	1305.56	24245	1625.12	7650	1251.69	6466	1115.9
Rleg18DRAFT_0063	49138	1728.3	112040	3443.25	110467	1892.61	42407	1643.23	12363	1169.39	13540	1350.85
Rleg18DRAFT_0064	32636	2482.05	67189	4464.84	94167	3488.5	19505	1634.25	7565	1547.23	7309	1576.73
Rleg18DRAFT_0065	139396	3764.98	144544	3411.2	132235	1739.75	73225	2178.87	33436	2428.62	35001	2681.51
Rleg18DRAFT_0066	97553	4833.04	80115	3468.07	82032	1979.66	27175	1483.23	6599	879.206	8107	1139.27
Rleg18DRAFT_0067	44119	5709.11	33077	3739.93	32857	2071.09	8910	1270.23	2462	856.769	4185	1536.12
Rleg18DRAFT_0068	212237	12145.8	151535	7577.27	144909	4039.5	51795	3265.53	12231	1882.35	17481	2837.64
Rleg18DRAFT_0069	37844	6249.65	38151	5505.02	46413	3733.58	14628	2661.36	6248	2774.8	8025	3759.15
Rleg18DRAFT_0070	11339	7562.22	8646	5038.3	8787	2854.58	3062	2249.78	703	1260.85	934	1766.88
Rleg18DRAFT_0071	121137	7555.79	84848	4624.23	81626	2480.04	27995	1923.73	6782	1137.61	9573	1693.7
Rleg18DRAFT_0072	62116	10258	65164	9402.87	76417	6147.18	196106	35678.7	131891	58574.2	123620	57907.4
Rleg18DRAFT_0073	113383	16383.8	106943	13502.5	140878	9916.01	371445	59131.8	216022	83945.5	221754	90891.8
Rleg18DRAFT_0074	134271	11302.2	112856	8300.41	116050	4758.31	74958	6951.18	38297	8669.18	34103	8142.54
Rleg18DRAFT_0075	115831	7466.56	106207	5981.95	110648	3474.29	47561	3377.59	20922	3626.87	20966	3833.52
Rleg18DRAFT_0076	149260	6995.03	164176	6722.8	173352	3957.33	101365	5233.52	31171	3928.53	28396	3774.76
Rleg18DRAFT_0077	34422	1996.24	50635	2565.79	60132	1698.67	18294	1168.81	6818	1063.33	7491	1232.26
Rleg18DRAFT_0078	69138	3643.92	86056	3963.03	99990	2567.06	41860	2430.59	12321	1746.35	14896	2226.94
Rleg18DRAFT_0079	50271	4358.48	58573	4437.21	51133	2159.47	26743	2554.39	11502	2681.79	10855	2669.53
Rleg18DRAFT_0080	132021	7432.59	128286	6310.6	132788	3641.52	66145	4102.55	29630	4486.02	28475	4547.23
Rleg18DRAFT_0081	54419	4120.62	60110	3976.98	69170	2551.28	24879	2075.42	9250	1883.59	12412	2665.88
Rleg18DRAFT_0082	36770	2724.74	50826	3290.88	68070	2457.06	26957	2200.71	11799	2351.31	13208	2776.23
Rleg18DRAFT_0083	21605	1882.56	35121	2673.97	71461	3033.13	15999	1535.85	7755	1817.23	9372	2316.4
Rleg18DRAFT_0084	32117	5253.84	58577	8372.66	94856	7558.47	27996	5045.43	14291	6286.91	12030	5582.06
Rleg18DRAFT_0085	38102	4967.57	43528	4958.6	54301	3448.51	8186	1175.79	4724	1656.3	3765	1392.35
Rleg18DRAFT_0086	40620	3557.32	45768	3502.18	50960	2173.9	15760	1520.54	6812	1604.32	7073	1757
Rleg18DRAFT_0087	222453	4756.26	203776	3806.93	215174	2241.01	146034	3439.86	61967	3563.04	69543	4217.61
Rleg18DRAFT_0088	32515	5714.28	22878	3513.09	18579	1590.48	7901	1529.75	1899	897.501	3507	1748.23
Rleg18DRAFT_0089	82298	5426.02	82262	4738.99	63023	2024.04	19247	1398.03	7383	1309.05	6984	1306.12
Rleg18DRAFT_0090	100751	18198.1	78400	12373.3	71649	6303.97	22966	4570.06	7715	3747.53	8677	4445.62
Rleg18DRAFT_0091	46867	14257.4	34007	9039.32	32838	4866.05	12611	4226.52	3620	2961.52	4480	3865.78
Rleg18DRAFT_0092	181291	5853.96	176522	4980.43	158485	2492.81	61151	2175.39	28020	2433.18	23129	2118.44
Rleg18DRAFT_0093	62918	7225.13	72409	7265.37	85460	4780.36	17544	2219.52	5420	1673.8	4414	1437.77
Rleg18DRAFT_0094	25347	6020.76	33838	7023.02	33635	3891.74	31467	8234.56	16328	10430.2	12993	8754.29
Rleg18DRAFT_0095	36979	7455.98	49783	8770.51	101047	9924.3	67815	15063.8	25230	13680.4	25951	14841.9
Rleg18DRAFT_0096	30641	2796.39	47684	3802.43	59663	2652.32	33023	3320.25	8720	2140.15	7052	1825.55
Rleg18DRAFT_0097	39299	2899.76	69390	4473.74	64507	2318.54	38377	3119.69	9068	1799.39	9515	1991.48
Rleg18DRAFT_0098	89859	5299.83	142434	7340.21	146991	4222.97	68513	4451.78	28423	4508.2	25770	4311.23
Rleg18DRAFT_0099	42646	6784.22	74169	10309.5	63755	4940.41	32109	5627.41	17566	7514.97	13884	6265.02
Rleg18DRAFT_0100	108837	5690.14	122963	5617.13	192872	4911.82	66067	3805.32	34052	4787.64	36155	5361.68
Rleg18DRAFT_0101	22207	3667.32	39739	5734.16	36756	2956.75	15007	2730.31	5741	2549.64	5358	2509.85
Rleg18DRAFT_0102	68112	3809.87	74416	3637.03	65098	1773.7	17519	1079.58	7681	1155.41	9696	1538.39
Rleg18DRAFT_0103	17549	3419.09	24149	4111.04	32817	3114.47	9789	2101.15	4823	2527.02	5676	3136.8
Rleg18DRAFT_0104	47546	7169.09	63996	8431.35	93758	6886.29	21373	3550.39	7795	3160.81	6366	2722.72
Rleg18DRAFT_0105	62166	4329.14	77515	4716.6	67574	2292.22	27417	2103.43	10761	2015.27	12510	2471.11
Rleg18DRAFT_0106	51573	4940.74	52227	4371.78	75338	3515.69	71483	7544.53	36568	9421.14	39661	10777.5
Rleg18DRAFT_0107	95970	5603.08	102992	5253.99	117977	3355.18	55438	3565.82	17691	2777.64	19778	3275.37
Rleg18DRAFT_0108	55041	3291.06	58119	3036.42	57562	1676.54	17558	1156.6	3434	552.183	3355	569.022
Rleg18DRAFT_0109	42876	4705.49	35197	3375.13	35806	1914.14	9073	1096.99	3329	982.511	3211	999.58
Rleg18DRAFT_0110	155323	8604.77	147596	7144.51	121020	3265.79	49992	3051.15	19834	2954.93	20172	3169.85
Rleg18DRAFT_0111	71833	5392.12	59158	3880.11	63387	2317.73	15276	1263.3	5318	1073.54	6058	1289.89
Rleg18DRAFT_0112	137755	7680.6	79616	3878.66	89139	2420.93	32656	2005.91	6866	1029.49	11402	1803.25
Rleg18DRAFT_0113	141758	9070.4	88687	4958.3	120945	3769.59	60584	4270.68	22868	3934.95	31857	5781.89
Rleg18DRAFT_0114	89278	7478.63	63099	4618.43	80259	3274.9	52786	4871.43	24464	5511.09	28033	6660.91
Rleg18DRAFT_0115	74428	7966.53	62673	5861.49	76615	3994.61	59744	7045.1	33351	9600.07	34666	10525
Rleg18DRAFT_0116	57496	8981.78	44181	6030.52	46131	3510.31	43232	7440.3	19161	8049.63	19169	8493.97
Rleg18DRAFT_0117	111887	18131.9	71781	10164.1	75257	5940.71	25804	4606.93	8409	3664.72	9020	4146.27
Rleg18DRAFT_0118	52038	7105.01	32682	3898.94	40068	2664.83	16703	2512.46	4188	1537.74	3506	1357.82
Rleg18DRAFT_0119	106723	9346.32	100900	7720.9	93532	3989.97	30981	2989.08	10573	2490.08	12433	3088.48
Rleg18DRAFT_0120	119431	3504.11	166349	4264.57	164014	2344.06	93597	3025.4	38490	3036.97	45435	3781.27
Rleg18DRAFT_0121	17826	1609.91	39225	3095.31	28264	1243.39	11784	1172.46	3584	870.457	2403	615.583
Rleg18DRAFT_0122	34625	2792.54	49730	3504.47	62982	2474.3	26675	2370.14	7824	1696.96	6835	1563.63
Rleg18DRAFT_0123	41729	3617.89	78447	5942.76	65107	2749.62	27676	2643.51	13719	3198.7	9898	2434.18
Rleg18DRAFT_0124	55605	4017.45	70993	4481.74	100107	3523.13	52018	4140.48	24950	4847.75	25351	5195.39
Rleg18DRAFT_0125	26812	4386.03	47966	6855.98	52408	4176.06	27140	4891.16	11433	5029.62	11224	5208.06
Rleg18DRAFT_0126	21913	4749.63	26214	4964.61	31251	3299.51	13775	3289.35	6485	3780.08	5168	3177.36
Rleg18DRAFT_0127	42026	2640.32	55579	3051.01	56352	1724.55	23478	1625.02	7730	1306.02	7381	1315.35
Rleg18DRAFT_0128	47923	2654.9	79976	3871.31	69232	1868.26	23902	1458.81	7893	1175.92	8801	1383
Rleg18DRAFT_0129	28593	2466.67	47379	3571.35	56404	2370.22	17897	1700.95	2926	678.827	3411	834.68
Rleg18DRAFT_0130	32833	3795.48	40556	4096.43	56713	3193.5	10117	1288.45	3842	1194.39	2347	769.584
Rleg18DRAFT_0131	68436	7510.61	66592	6385.68	74762	3996.68	18554	2243.31	6406	1890.65	7483	2329.45
Rleg18DRAFT_0132	159182	6188.81	158076	5369.99	180227	3413.19	77332	3312.32	19136	2000.77	18674	2059.38
Rleg18DRAFT_0133	57969	8591.28	58002	7511.03	85857	6198.19	15776	2575.84	4504	1795.12	5452	2291.95
Rleg18DRAFT_0134	101825	6688.03	99801	5727.61	126348	4042.4	58787	4253.88	28623	5055.82	35053	6530.64
Rleg18DRAFT_0135	111964	12857.3	87511	8780.67	99512	5566.39	56611	7161.96	18939	5848.72	16875	5496.69
Rleg18DRAFT_0136	35975	4761.87	36050	4169.43	24039	1549.96	13860	2021.16	5769	2053.57	6882	2583.91
Rleg18DRAFT_0137	93058	4597.21	92015	3971.86	75234	1810.43	24835	1351.65	9289	1234.08	9116	1277.41
Rleg18DRAFT_0138	66519	3909.95	83055	4265.66	87773	2513.12	38228	2475.53	16258	2569.96	16492	2749.7
Rleg18DRAFT_0139	45720	2801.35	75829	4059.67	60741	1812.89	19732	1331.96	4644	765.22	4673	812.164
Rleg18DRAFT_0140	15218	2077.79	34719	4141.96	29424	1956.92	5538	833.023	1652	606.578	1801	697.5
Rleg18DRAFT_0141	19224	2506.34	40041	4561.37	30581	1942.12	6873	987.194	2020	708.24	2787	1030.67
Rleg18DRAFT_0142	24522	1412.66	52463	2640.76	42425	1190.5	6389	405.485	2874	445.247	3298	538.913
Rleg18DRAFT_0143	29667	3867.85	41848	4767.22	76974	4888.41	43880	6302.65	23775	8335.84	26870	9936.89
Rleg18DRAFT_0144	10512	2761.78	12255	2813.27	22409	2867.83	12940	3745.4	4754	3358.89	5996	4468.4
Rleg18DRAFT_0145	45377	4098.1	75199	5934.08	96449	4242.99	65830	6549.84	25245	6131.33	30999	7941.1
Rleg18DRAFT_0146	123354	8132.9	173875	10016.7	253905	8154.37	81346	5908.65	57621	10216.6	51346	9602.52
Rleg18DRAFT_0147	132207	6403.53	158615	6712.8	235128	5547.49	53004	2828.35	29015	3779.38	27830	3823.53
Rleg18DRAFT_0148	51808	6462.94	54154	5902.8	64932	3945.65	19362	2660.99	10933	3667.8	11262	3985.06
Rleg18DRAFT_0149	64662	7233.78	57466	5617.22	75578	4118.5	31047	3826.45	14177	4265.14	15208	4825.86
Rleg18DRAFT_0150	21992	3466.73	23599	3250.45	23952	1839.18	9312	1617.18	5057	2143.78	5686	2542.43
Rleg18DRAFT_0151	91508	10303.5	73578	7238.85	93817	5145.6	24581	3049.21	9442	2859.06	11982	3826.86
Rleg18DRAFT_0152	40380	11669.8	26946	6804.33	36815	5182.61	17861	5686.73	6797	5282.59	6929	5680.07
Rleg18DRAFT_0153	128415	7896.14	118357	6358.97	87568	2622.84	37114	2514.18	18711	3094.06	20850	3636.56
Rleg18DRAFT_0154	25377	6168.73	12735	2704.88	14680	1738.24	4741	1269.65	1946	1272.13	2873	1980.97
Rleg18DRAFT_0155	40737	4470.74	26035	2496.56	28085	1501.39	9664	1168.44	4349	1283.55	5249	1634.01
Rleg18DRAFT_0156	76663	4941.76	56780	3198.05	56773	1782.64	19964	1417.76	9687	1679.26	8648	1581.24
Rleg18DRAFT_0157	592813	14356.6	337254	7136.52	420006	4954.7	133386	3558.81	51869	3378.12	60025	4123.38
Rleg18DRAFT_0158	416161	14848.2	232494	7247.99	265172	4608.57	111629	4387.82	58418	5605.2	65676	6646.68
Rleg18DRAFT_0159	993388	24024.1	569428	12032.7	722952	8516.58	692877	18460.6	320296	20831.1	385259	26428.2
Rleg18DRAFT_0160	56876	17003.9	38902	10162.2	51585	7512.26	27865	9177.81	17907	14397.1	13942	11823.1
Rleg18DRAFT_0161	91508	13678.8	60589	7913.67	67164	4890.5	47065	7750.83	24391	9805.11	26738	11337.2
Rleg18DRAFT_0162	207060	9112.72	110335	4242.87	114990	2465.12	54847	2659.28	21183	2507.1	30043	3750.43
Rleg18DRAFT_0163	142202	17243.2	66669	7063.67	55431	3274.1	19962	2666.71	6884	2244.84	12976	4463.13
Rleg18DRAFT_0164	32001	8949.93	19720	4819.01	17571	2393.76	5092	1568.93	2201	1655.42	2469	1958.68
Rleg18DRAFT_0165	39193	10143.4	31087	7029.85	59793	7537.9	31678	9032.14	13546	9427.94	14881	10924.3
Rleg18DRAFT_0166	29474	10021.1	28632	8505.97	18209	3015.72	17301	6480.51	12686	11599.4	11190	10791.8
Rleg18DRAFT_0167	16266	4623.8	17830	4428.57	20033	2773.9	28840	9031.78	20510	15678.9	17852	14394.3
Rleg18DRAFT_0168	38663	6508.88	38209	5620.44	38287	3139.71	64102	11888.9	46804	21189.8	41464	19800.1
Rleg18DRAFT_0169	89582	10495.6	90752	9290.45	119500	6819.95	217321	28051	136729	43080.4	127546	42387.7
Rleg18DRAFT_0170	17443	6172.67	16493	5099.71	29855	5146.31	104828	40868.5	55727	53033.5	59353	59577.3
Rleg18DRAFT_0171	62203	8914.03	59795	7487.24	88223	6158.45	145581	22984.1	85591	32985.5	93356	37948.2
Rleg18DRAFT_0172	37197	7329.48	40344	6946.06	70700	6785.97	123575	26826	71455	37864.4	68352	38203.5
Rleg18DRAFT_0173	48697	8360.43	63270	9491.15	85571	7156.16	140332	26542.6	64744	29892.3	72099	35110.9
Rleg18DRAFT_0174	18495	2375.57	19290	2164.91	11882	743.414	6379	902.665	2462	850.423	4312	1571.01
Rleg18DRAFT_0175	16741	2322.31	30376	3681.82	21861	1477.19	5934	906.871	3130	1167.66	2235	879.431
Rleg18DRAFT_0176	96481	3332.62	107297	3238.37	217737	3663.56	33667	1281.18	15965	1483.02	18844	1846.31
Rleg18DRAFT_0177	161909	8209.05	127675	5656.16	162002	4001.01	46819	2615.19	11945	1628.7	15216	2188.31
Rleg18DRAFT_0178	118986	6655.52	106299	5195.29	119491	3255.73	25827	1591.55	9647	1451.15	11968	1898.87
Rleg18DRAFT_0179	61725	5351.54	52475	3975.25	42406	1790.9	12695	1212.58	3674	856.623	4570	1123.88
Rleg18DRAFT_0180	127295	7189.87	90825	4482.39	92088	2533.61	32609	2029.12	10457	1588.36	13979	2239.61
Rleg18DRAFT_0181	180657	9850.89	103433	4928.04	106590	2831.16	39751	2387.97	13529	1983.9	17602	2722.51
Rleg18DRAFT_0182	37049	6099	29080	4182.84	23817	1909.84	12321	2234.54	1422	629.527	4244	1981.73
Rleg18DRAFT_0183	220698	8757.19	166678	5778.82	130510	2522.54	122422	5351.63	59937	6395.79	60474	6806.46
Rleg18DRAFT_0184	120278	8083.78	88197	5179.36	76728	2511.94	49991	3701.52	23267	4205.34	22629	4314
Rleg18DRAFT_0185	132517	5952.95	91076	3574.86	84606	1851.35	53033	2624.62	17651	2132.37	24007	3059.04
Rleg18DRAFT_0186	281829	6981.29	210705	4560.57	211458	2551.53	118858	3243.68	40835	2720.29	47621	3346.07
Rleg18DRAFT_0187	49361	2891.61	55328	2832.01	52558	1499.76	22508	1452.62	6424	1012.03	7678	1275.82
Rleg18DRAFT_0188	48010	3016.27	76382	4192.99	57984	1774.49	19733	1365.82	6890	1164.1	8243	1468.96
Rleg18DRAFT_0189	33349	1731.35	55059	2497.61	44156	1116.65	20330	1162.78	7640	1066.66	7235	1065.43
Rleg18DRAFT_0190	68365	2577.06	80847	2662.86	68648	1260.51	30067	1248.65	14653	1485.42	14655	1566.98
Rleg18DRAFT_0191	156831	6902.14	159994	6152.47	141406	3031.42	48556	2354.26	24170	2860.63	22105	2759.49
Rleg18DRAFT_0192	69174	3702.08	68723	3213.66	65949	1719.25	27388	1614.82	9699	1395.93	10123	1536.73
Rleg18DRAFT_0193	68367	4102.01	73914	3874.99	63357	1851.71	30559	2019.99	12359	1994.19	11932	2030.72
Rleg18DRAFT_0194	34140	5016.83	36419	4676.15	39494	2826.99	21638	3503.02	9633	3806.8	9810	4089.04
Rleg18DRAFT_0195	41581	5224.73	40334	4428.27	38817	2375.84	16961	2347.9	8928	3016.86	7865	2803.2
Rleg18DRAFT_0196	95489	7737.27	91010	6443.44	118753	4687.12	322275	28768.7	190137	41431.8	167987	38609.7
Rleg18DRAFT_0197	1064433	36988.4	795030	24139.3	1867275	31607	87668	3356.2	33711	3150.3	37616	3707.72
Rleg18DRAFT_0198	573699	31282.7	466665	22234.1	974918	25895	55917	3359.11	26205	3842.71	19930	3082.58
Rleg18DRAFT_0199	273744	18327.1	241590	14132.6	447814	14604	24527	1809.06	12881	2319.16	12952	2459.64
Rleg18DRAFT_0200	122698	14279	166329	16913.1	292268	16568	96104	12321.5	51772	16202.8	53846	17774.7
Rleg18DRAFT_0201	48604	5170.5	65247	6064.78	91402	4736.34	25956	3041.99	10116	2894.02	10637	3209.71
Rleg18DRAFT_0202	31149	4030.76	43918	4965.69	51796	3264.87	21016	2996.08	8440	2937.1	6911	2536.71
Rleg18DRAFT_0203	26103	4815.16	32984	5316.4	43761	3932.19	7950	1615.65	3285	1629.63	2869	1501.19
Rleg18DRAFT_0204	21324	3697.57	29052	4401.68	36518	3084.48	7253	1385.56	3043	1419	3461	1702.3
Rleg18DRAFT_0205	87189	2743.84	109013	2997.57	120976	1854.48	72346	2508.25	32135	2719.61	33137	2957.98
Rleg18DRAFT_0206	63770	2265.92	84134	2612.12	109053	1887.53	89416	3500.28	47466	4535.69	52010	5242.05
Rleg18DRAFT_0207	28985	2348.59	46171	3268.87	36872	1455.32	17379	1551.38	7194	1567.61	7449	1712.06
Rleg18DRAFT_0208	94093	8819.29	102196	8369.59	174981	7989.03	78061	8060.65	34519	8700.96	36523	9710.22
Rleg18DRAFT_0209	50854	11022.6	48242	9136.45	136975	14461.9	757400	180860	335697	195676	359310	220909
Rleg18DRAFT_0210	131081	3738.39	156393	3897.23	162110	2252.07	268509	8436.52	135630	10402.4	139020	11246.3
Rleg18DRAFT_0211	73033	3814.42	89755	4096.03	118123	3005.19	79366	4566.72	34661	4868.37	36138	5353.78
Rleg18DRAFT_0212	59731	3983.59	82626	4814.88	88496	2874.92	26639	1957.28	12294	2204.96	14114	2670
Rleg18DRAFT_0213	49086	1788.13	81317	2588.31	76497	1357.41	14272	572.777	5266	515.887	4540	469.119
Rleg18DRAFT_0214	23207	1934.66	37096	2702.13	47567	1931.6	7266	667.329	1785	400.18	2156	509.823
Rleg18DRAFT_0215	108705	4665.69	119936	4497.91	155753	3256.34	16041	758.504	5850	675.235	4814	586.083
Rleg18DRAFT_0216	17941	3888.7	38651	7320.03	42563	4493.84	4105	980.237	1370	798.567	1105	679.37
Rleg18DRAFT_0217	75560	3831.01	98040	4343.3	198234	4895.84	20454	1142.51	8647	1179.02	13577	1952.59
Rleg18DRAFT_0218	30624	2149.87	56695	3477.68	55042	1882.23	16338	1263.6	2738	516.913	3963	789.153
Rleg18DRAFT_0219	23099	1589.43	48741	2930.46	46643	1563.37	11171	846.836	4311	797.734	3770	735.826
Rleg18DRAFT_0220	15972	2327.34	27209	3464.24	28997	2058.17	5950	955.164	2511	983.967	1782	736.538
Rleg18DRAFT_0221	93982	7872.67	124604	9120.19	236216	9638.6	51616	4763.45	33004	7434.93	33259	7902.66
Rleg18DRAFT_0222	17883	2541.72	25238	3134.28	44096	3052.91	17322	2712.35	10463	3999.24	9154	3690.5
Rleg18DRAFT_0223	7399	1973.82	12254	2856.32	13494	1753.49	5126	1506.51	2124	1523.78	2498	1890.22
Rleg18DRAFT_0224	46145	2721.61	48440	2496.31	80028	2299.16	14954	971.668	5784	917.406	5609	938.366
Rleg18DRAFT_0225	120709	9428.33	106069	7238.99	167038	6355.32	20139	1732.98	10173	2136.86	8724	1932.85
Rleg18DRAFT_0226	51754	1893.27	75854	2424.61	57520	1024.98	20008	806.368	6787	667.698	5039	522.878
Rleg18DRAFT_0227	94059	2129.21	171930	3400.67	144648	1594.99	63762	1590.16	14124	859.824	13382	859.264
Rleg18DRAFT_0228	173759	9299.3	226283	10581.5	487070	12697.6	29716	1752.08	7603	1094.26	9029	1370.66
Rleg18DRAFT_0229	65060	4193.82	93979	5293.23	87326	2741.99	26124	1855.22	4955	858.958	6997	1279.36
Rleg18DRAFT_0230	68327	3515.69	89210	4010.75	113764	2851.35	26806	1519.53	8523	1179.35	9020	1316.47
Rleg18DRAFT_0231	125972	4030.16	173297	4844.33	185961	2898	57013	2009.47	13378	1150.99	17735	1609.41
Rleg18DRAFT_0232	10092	4729.59	11932	4886	14234	3249.38	9192	4745.87	2975	3749.44	3219	4279.11
Rleg18DRAFT_0233	138865	7843.36	138541	6837.26	193804	5332.11	402715	25059.2	209124	31764.8	219960	35240.3
Rleg18DRAFT_0234	80455	5186.19	67016	3774.58	89950	2824.39	26502	1882.06	8594	1489.79	12468	2279.71
Rleg18DRAFT_0235	214062	15150.3	242394	14989.9	478095	16482.5	85578	6672.74	41736	7943.75	48717	9780.22
Rleg18DRAFT_0236	133486	33066.3	142796	30907.2	421589	50870.5	504604	137708	216496	144222	238343	167471
Rleg18DRAFT_0237	53535	9771.52	71552	11411.4	113226	10066.9	174960	35182.2	125861	61780	114059	59052.8
Rleg18DRAFT_0238	65373	14348.9	81927	15712.4	162505	17374.6	228455	55243.5	127859	75471.8	105697	65806.7
Rleg18DRAFT_0239	41601	9618.13	37768	7629.66	62320	7018.45	51050	13003	28081	17459.5	30670	20113.5
Rleg18DRAFT_0240	82411	8931.27	112523	10655.2	133017	7022.02	72742	8685.07	33543	9776.03	37851	11635.7
Rleg18DRAFT_0241	204231	25116	209288	22488.9	614742	36825.5	70221	9513.84	29075	9615.71	27253	9506.69
Rleg18DRAFT_0242	21516	2503.94	26615	2706.34	45496	2579.06	9534	1222.35	3144	983.959	3042	1004.17
Rleg18DRAFT_0243	63548	4534.65	111123	6928.51	124388	4323.62	93963	7386.84	38513	7390.63	35641	7214.03
Rleg18DRAFT_0244	48336	5407.38	65548	6407.22	79098	4310.31	95951	11825.7	53485	16090.9	60418	19172.1
Rleg18DRAFT_0245	72559	4839.11	106983	6234.24	136821	4444.82	124286	9131.81	63932	11466.4	66306	12543.4
Rleg18DRAFT_0246	54016	1847.41	98356	2939.24	95754	1595.23	57402	2162.85	25153	2313.46	28747	2788.81
Rleg18DRAFT_0247	29163	3718.27	48482	5401.12	67098	4167.21	24948	3504.33	11259	3860.48	9759	3529.4
Rleg18DRAFT_0248	67752	2212.46	98233	2802.88	194431	3092.76	78949	2840.27	46363	4071.53	55322	5124.34
Rleg18DRAFT_0249	12549	6217.12	24213	10481.5	43150	10413.3	4394	2398.28	2292	3053.71	2156	3029.81
Rleg18DRAFT_0250	271512	9019.17	300393	8718.9	601261	9728.99	181415	6639.12	99648	8901.82	100093	9431.21
Rleg18DRAFT_0251	45846	6068.45	44779	5178.99	126347	8146.46	41152	6001.05	19574	6967.69	20603	7735.59
Rleg18DRAFT_0252	44039	7272.71	51063	7368.16	101415	8158.08	36542	6648.3	18380	8162.76	17759	8318.86
Rleg18DRAFT_0253	46276	9016	55551	9456.8	127665	12115.9	84224	18078.1	42250	22136.9	47795	26413.6
Rleg18DRAFT_0254	34707	3959.33	62789	6258.67	79849	4437.12	18583	2335.5	10537	3232.62	8435	2729.45
Rleg18DRAFT_0255	10774	1729.82	12432	1744.05	20261	1584.57	11658	2062.09	5465	2359.65	5265	2397.78
Rleg18DRAFT_0256	156591	5366.17	190702	5710.14	316856	5289.16	306094	11556.1	169111	15584.8	158166	15374.4
Rleg18DRAFT_0257	108952	7351.06	108208	6379.23	178051	5851.76	141043	10484	75930	13777.2	80342	15376
Rleg18DRAFT_0258	179522	7324.48	205633	7330.71	279818	5561.11	293741	13203.3	177150	19437.2	163859	18963.4
Rleg18DRAFT_0259	135770	2961.32	168148	3204.55	188439	2002.07	48352	1161.86	16760	983.077	18126	1121.42
Rleg18DRAFT_0260	61015	3725.34	86478	4613.49	81889	2435.47	21774	1464.63	10796	1772.66	7133	1235.34
Rleg18DRAFT_0261	69223	6384.7	81220	6545.57	92592	4159.97	22856	2322.47	14004	3473.56	11298	2955.82
Rleg18DRAFT_0262	32359	3536.37	41607	3973.04	48402	2576.63	16649	2004.52	9593	2819.35	8489	2631.51
Rleg18DRAFT_0263	45347	4765.54	45695	4195.92	58396	2989.33	28439	3292.59	15020	4244.89	14750	4396.86
Rleg18DRAFT_0264	26164	8401.53	20825	5842.97	43112	6743.41	62405	22076.7	36475	31497.9	36454	33203.6
Rleg18DRAFT_0265	102070	11418.6	103305	10097.9	183826	10017.3	334868	41271.5	209217	62942.8	199092	63176.6
Rleg18DRAFT_0266	66815	4243.84	83248	4620.12	91633	2835.07	21855	1529.31	10917	1864.75	10549	1900.57
Rleg18DRAFT_0267	211745	9248.48	230491	8796.41	455575	9692.69	78932	3798.14	38383	4508.47	41397	5128.76
Rleg18DRAFT_0268	267723	15683.5	241381	12355.3	562658	16055.6	91300	5892.33	53118	8368.17	56120	9325.25
Rleg18DRAFT_0269	91911	8756.77	132095	10996.6	221803	10293.7	28642	3006.35	16195	4149.45	14722	3978.6
Rleg18DRAFT_0270	61583	3547.66	107696	5420.95	119064	3341.1	26628	1689.97	13440	2082.16	12557	2051.89
Rleg18DRAFT_0271	33076	1321.51	58302	2035.34	56129	1092.38	15088	664.125	7811	839.262	6752	765.204
Rleg18DRAFT_0272	83937	2695.3	132472	3716.83	120139	1879.17	26322	931.179	12289	1061.22	11781	1073.06
Rleg18DRAFT_0273	35324	1523.67	57392	2163.05	46808	983.488	15815	751.538	5768	669.083	5146	629.619
Rleg18DRAFT_0274	66958	4176.43	84270	4592.72	138277	4201.27	59256	4071.88	37852	6349.28	41303	7307.54
Rleg18DRAFT_0275	37844	2878.13	60586	4026.05	86843	3217.18	47593	3987.64	28395	5807.48	28374	6120.97
Rleg18DRAFT_0276	16817	1395.24	24433	1771.22	37532	1516.81	9409	860.013	4787	1068.07	6416	1509.91
Rleg18DRAFT_0277	37109	1573.27	58396	2163.23	80222	1656.71	28962	1352.74	14461	1648.75	16638	2000.84
Rleg18DRAFT_0278	10847	2985.5	15759	3789.92	21132	2833.19	6569	1991.9	4051	2998.49	4192	3272.77
Rleg18DRAFT_0279	11923	1797.78	21561	2840.62	19992	1468.36	7933	1317.79	5066	2054.22	4223	1806.17
Rleg18DRAFT_0280	24166	1717.37	37010	2298.11	59848	2071.74	18954	1483.95	8550	1634.02	8074	1627.55
Rleg18DRAFT_0281	37758	3003.31	67081	4662.14	102522	3972.24	24414	2139.39	12673	2710.84	10266	2316.22
Rleg18DRAFT_0282	52521	8355.15	77847	10820.8	116669	9040.74	18957	3322.39	9118	3900.8	7727	3486.73
Rleg18DRAFT_0283	1930013	166499	2380136	179411	5502194	231214	1320831	125533	804100	186550	759210	185781
Rleg18DRAFT_0284	46033	2830.53	64544	3467.76	78773	2359.41	24459	1656.9	9178	1517.68	9631	1679.8
Rleg18DRAFT_0285	21832	1638.81	41481	2720.69	40823	1492.68	7916	654.639	3507	707.953	3742	796.757
Rleg18DRAFT_0286	9180	750.853	21394	1528.97	20628	821.857	4249	382.877	2037	448.06	2094	485.82
Rleg18DRAFT_0287	276783	32649	239503	24685.2	548605	31522.3	84136	10933.8	58208	18464.9	58624	19615.2
Rleg18DRAFT_0288	126257	7178	142037	7055.76	253903	7031.42	77138	4831.44	41152	6291.75	43634	7036.55
Rleg18DRAFT_0289	149026	12305.3	219397	15829	372232	14971.6	66924	6087.94	40354	8960.82	37002	8666.43
Rleg18DRAFT_0290	115945	10526.1	115566	9167.25	305753	13521.1	62537	6254.77	32732	7991.34	32154	8280.11
Rleg18DRAFT_0291	15501	2953.7	21976	3658.89	31951	2965.64	9848	2067.35	3728	1910.36	5492	2968.41
Rleg18DRAFT_0292	87661	4418.71	116905	5148.93	152191	3736.85	31148	1729.74	15398	2087.31	14091	2014.73
Rleg18DRAFT_0293	124886	7076.85	158627	7854.13	300629	8298.21	22869	1427.69	8059	1228.12	8935	1436.18
Rleg18DRAFT_0294	32821	3671.71	44206	4321.07	62085	3383.22	14480	1784.62	4948	1488.6	4964	1575.2
Rleg18DRAFT_0295	232671	5172.44	322941	6272.93	444622	4814.72	234110	5733.68	115001	6875.24	114151	7198.13
Rleg18DRAFT_0296	203715	7050.72	255132	7715.59	529529	8927.44	430289	16407	219585	20438.3	230695	22648.3
Rleg18DRAFT_0297	77831	2782.65	119380	3729.34	191851	3341.16	98926	3896.52	41956	4033.97	44358	4498.47
Rleg18DRAFT_0298	6236	1404.31	10014	1970.42	13907	1525.52	3570	885.697	1793	1085.85	1444	922.382
Rleg18DRAFT_0299	39818	2184.94	59616	2858.37	48772	1303.64	24125	1458.44	11427	1686.26	11242	1749.81
Rleg18DRAFT_0300	43407	3375.23	61511	4179.17	57225	2167.48	24092	2063.84	11801	2467.71	11588	2555.87
Rleg18DRAFT_0301	99168	9826.11	133304	11541.1	271582	13108	46106	5033	23226	6188.95	23279	6542.75
Rleg18DRAFT_0302	711816	17557.4	945761	20383	1993205	23948.1	227804	6190.33	122737	8141.43	125308	8767.14
Rleg18DRAFT_0303	265488	35411.9	377913	44044.4	703253	45692.3	28540	4193.9	9936	3564.09	11727	4436.88
Rleg18DRAFT_0304	110659	7080.52	134970	7545.88	273339	8519.37	42600	3002.95	24013	4131.98	25383	4606.89
Rleg18DRAFT_0305	54798	2209.76	115768	4079.08	139827	2746.61	45472	2020.15	12481	1353.51	15030	1719.19
Rleg18DRAFT_0306	93598	4088.12	136338	5203.18	182055	3873.35	54523	2623.6	19257	2261.93	18993	2353.08
Rleg18DRAFT_0307	81810	4942.79	97427	5143.27	106522	3134.96	39985	2661.48	16031	2604.71	14294	2449.66
Rleg18DRAFT_0308	67618	8374.95	81420	8811.41	110365	6658.53	63153	8617.35	33805	11259.9	37442	13154.2
Rleg18DRAFT_0309	133706	10396.7	155079	10536.4	192166	7278.58	183203	15694.1	95523	19974.9	95257	21010
Rleg18DRAFT_0310	30959	3121.09	43160	3801.85	57269	2812.33	39323	4367.43	15154	4108.46	16699	4775.25
Rleg18DRAFT_0311	155307	11508.6	179728	11637	337144	12169.6	101237	8264.78	59364	11830.1	55796	11727.9
Rleg18DRAFT_0312	52276	5150.36	70692	6085.55	131272	6299.91	56920	6178.17	27166	7197.7	32799	9166.05
Rleg18DRAFT_0313	145691	18306.3	137372	15082.1	365727	22384.8	157208	21762.2	82930	28022.9	84532	30128.4
Rleg18DRAFT_0314	53950	12992.9	65398	13761.8	124678	14626.2	22504	5970.84	9151	5926.75	12331	8423.65
Rleg18DRAFT_0315	170142	3753.5	267034	5147.38	281680	3026.97	105036	2552.84	48719	2890.39	40995	2565.33
Rleg18DRAFT_0316	16821	2083.4	32614	3529.54	44285	2671.8	13334	1819.45	6613	2202.68	6261	2199.63
Rleg18DRAFT_0317	17087	2332.97	33508	3997.49	40930	2722.16	11225	1688.46	3931	1443.38	4185	1620.79
Rleg18DRAFT_0318	52260	1732.67	94724	2744.1	104674	1690.49	32685	1193.86	11011	981.761	10529	990.193
Rleg18DRAFT_0319	40370	4402.6	58922	5614.65	69692	3702.21	24514	2945.27	6305	1849.13	6133	1897.19
Rleg18DRAFT_0320	25114	3722.01	31826	4121.34	39095	2822.35	13697	2236.39	5708	2274.99	4388	1844.65
Rleg18DRAFT_0321	23827	3722.15	26112	3564.18	34815	2649.22	10843	1866.1	5516	2317.3	6780	3004.28
Rleg18DRAFT_0322	747387	89997.6	977572	102856	2325300	136393	1164253	154452	619178	200509	635250	216978
Rleg18DRAFT_0323	100035	12302.1	117145	12587.7	293792	17599.3	228355	30938.5	113285	37465.7	120185	41924.3
Rleg18DRAFT_0324	96739	7261.69	115718	7589.81	164773	6024.89	23847	1972.1	9935	2005.56	8404	1789.4
Rleg18DRAFT_0325	85241	2875.63	147339	4343.07	207163	3404.27	20262	753.056	8756	794.371	8346	798.637
Rleg18DRAFT_0326	35992	1962.58	52938	2522.22	108644	2885.72	8420	505.816	5013	735.108	4887	755.874
Rleg18DRAFT_0327	39791	1994.14	62258	2726.22	84664	2066.8	11712	646.64	5930	799.207	5973	849.084
Rleg18DRAFT_0328	49240	2627.14	74244	3461.15	83187	2161.96	34508	2028.36	17836	2559.14	17332	2623.01
Rleg18DRAFT_0329	69253	2482.79	101830	3189.86	125443	2190.66	19217	759.01	8612	830.307	9401	956.01
Rleg18DRAFT_0330	27981	4219.04	37877	4990.22	63897	4693.08	9777	1624.11	3018	1223.78	3425	1464.86
Rleg18DRAFT_0331	138622	6887.39	167023	7250.92	378658	9164.25	21301	1165.96	8133	1086.69	10510	1481.19
Rleg18DRAFT_0332	23948	6018.22	40853	8970.51	61050	7473.29	29733	8231.85	13007	8790.4	13447	9585.41
Rleg18DRAFT_0333	25259	7821.25	30764	8323.33	74767	11277.1	10018	3417.44	3834	3192.6	5668	4978.24
Rleg18DRAFT_0334	49438	4684.44	67105	5555.79	131449	6067.1	20760	2167.13	10130	2581.3	10557	2837.42
Rleg18DRAFT_0335	54328	4806.35	63006	4870.44	147675	6363.94	20996	2046.39	8364	1989.93	7935	1991.25
Rleg18DRAFT_0336	182214	4334.13	247648	5146.94	370507	4292.83	349586	9160.82	183443	11734.2	190797	12873
Rleg18DRAFT_0337	37652	4106.19	69453	6618.14	105362	5597.09	27623	3318.8	13866	4066.63	17215	5325.3
Rleg18DRAFT_0338	21998	2039.81	44967	3643.3	56119	2534.8	18893	1930.04	6906	1722.13	4718	1240.94
Rleg18DRAFT_0339	55421	3150.81	65152	3236.46	88425	2448.78	24093	1509.03	10583	1618.04	7895	1273.17
Rleg18DRAFT_0340	168735	7950.7	229463	9447.29	350992	8056.09	145984	7578.19	81013	10265.7	85232	11391.7
Rleg18DRAFT_0341	26505	11784.5	28195	10953.4	47826	10358	27704	13570.2	14862	17770.2	13308	16783.5
Rleg18DRAFT_0342	17052	6160.02	20409	6442.03	25863	4551.06	23971	9540.1	16509	16038.4	16093	16490.4
Rleg18DRAFT_0343	22577	3495.39	26050	3523.97	33529	2528.59	40712	6944.04	19824	8253.8	18478	8114.68
Rleg18DRAFT_0344	15901	2785.08	26334	4030.17	30068	2565.34	82838	15984.6	46206	21764.3	54102	26879
Rleg18DRAFT_0345	47229	1753.64	65953	2139.73	73652	1332.12	14289	584.511	7680	766.876	5654	595.488
Rleg18DRAFT_0346	83299	4499.69	110156	5199.31	222462	5853.64	32216	1917.23	18217	2646.38	19936	3054.69
Rleg18DRAFT_0347	82200	11223.2	122674	14634.9	257665	17136.7	38780	5833.27	18148	6663.55	18212	7053.23
Rleg18DRAFT_0348	59209	3653.67	63983	3449.85	65384	1965.35	22012	1496.45	7826	1298.72	8617	1508.29
Rleg18DRAFT_0349	24398	4598.48	25858	4258.43	25610	2351.24	9009	1870.67	4326	2192.7	2694	1440.27
Rleg18DRAFT_0350	14800	2421.05	21687	3099.82	16492	1314.14	8886	1601.43	2797	1230.46	4101	1902.91
Rleg18DRAFT_0351	25361	3926.42	28268	3824.01	23189	1748.8	10867	1853.53	4732	1970.19	3711	1629.7
Rleg18DRAFT_0352	25107	4947.21	23315	4014.16	21082	2023.5	8738	1896.87	2317	1227.79	3536	1976.35
Rleg18DRAFT_0353	26244	4293.11	37314	5333.45	25376	2022.05	45825	8258.56	22364	9838.4	24225	11240.7
Rleg18DRAFT_0354	57707	1836.03	93113	2588.55	80524	1247.97	113530	3979.44	64819	5546.08	60438	5454.41
Rleg18DRAFT_0355	20537	2718.4	32448	3752.83	31312	2018.9	25193	3673.81	13147	4679.89	11445	4297.13
Rleg18DRAFT_0356	7135	2170.54	10767	2861.95	8565	1269.19	5041	1689.47	2637	2157.33	2643	2280.64
Rleg18DRAFT_0357	100092	4473.17	96358	3762.69	93505	2035.53	40741	2005.89	19828	2383.02	19739	2502.23
Rleg18DRAFT_0358	90114	5073.29	74539	3666.7	72903	1999.26	47175	2925.96	17488	2647.71	17682	2823.68
Rleg18DRAFT_0359	78277	4450.23	88641	4403.29	77875	2156.62	55085	3450.18	20969	3205.96	20603	3322.5
Rleg18DRAFT_0360	74268	3855.7	81055	3676.85	94637	2393.26	41157	2353.99	17891	2497.86	18062	2659.83
Rleg18DRAFT_0361	185046	10090.2	175225	8348.55	456249	12118.5	537781	32306.2	252044	36959.8	256753	39712.1
Rleg18DRAFT_0362	145437	5388.61	193408	6261.39	384341	6936.59	53160	2169.94	16328	1626.93	17596	1849.28
Rleg18DRAFT_0363	18878	2461.23	33981	3871.03	27543	1749.18	13291	1909.04	5551	1946.26	3824	1414.17
Rleg18DRAFT_0364	59414	3434.12	100491	5075.14	83850	2360.79	40010	2547.74	14729	2289.46	11436	1874.94
Rleg18DRAFT_0365	27686	2353.3	39105	2904.32	37938	1570.79	21856	2046.67	10378	2372.27	9712	2341.6
Rleg18DRAFT_0366	78528	4281.99	70195	3344.42	74368	1975.3	40739	2447.32	14804	2170.86	14307	2212.87
Rleg18DRAFT_0367	64983	7316.9	77088	7584.17	116796	6405.93	39314	4876.79	22636	6854.24	19901	6356.07
Rleg18DRAFT_0368	69655	6458.9	81249	6582.92	161852	7310.58	41839	4274.13	22899	5710.26	23876	6279.92
Rleg18DRAFT_0369	416319	164067	593996	204538	1434996	275469	199329	86541.8	141564	150031	141192	157831
Rleg18DRAFT_0370	47067	3563.93	60813	4023.49	76292	2813.96	29407	2453.14	15110	3076.87	15222	3269.42
Rleg18DRAFT_0371	26279	4467.42	40627	6034.72	76488	6333.86	19008	3559.95	8833	4038.21	9324	4496.1
Rleg18DRAFT_0372	45661	1940.59	83587	3103.99	87468	1810.77	14205	665.103	6157	703.703	6628	799.018
Rleg18DRAFT_0373	78588	16418.2	121819	22237.2	237151	24133.6	13428	3090.59	9040	5078.92	7919	4692.74
Rleg18DRAFT_0374	175765	13606.1	196016	13258.2	449545	16951.2	27438	2339.98	13784	2869.51	14251	3129.19
Rleg18DRAFT_0375	143797	5327.85	200027	6475.67	441234	7963.39	29765	1214.98	14914	1486.03	19263	2024.48
Rleg18DRAFT_0376	89577	11016	106025	11392.8	257731	15439.1	63837	8648.91	36998	12236	34717	12110.4
Rleg18DRAFT_0377	93515	4136.6	119257	4609.35	237560	5118.73	158390	7718.8	84379	10037.6	89749	11261
Rleg18DRAFT_0378	76681	8009.91	103424	9439.64	170436	8672.18	89334	10280.6	60444	16979.5	52831	15653.6
Rleg18DRAFT_0379	173694	4522.29	216945	4935.35	406558	5156.12	171826	4928.59	98205	6876.07	97111	7171.81
Rleg18DRAFT_0380	23261	2653.58	24751	2467.13	60665	3371.08	17012	2138.06	7614	2335.88	6896	2231.45
Rleg18DRAFT_0381	55310	6850.52	70615	7642.07	120131	7247.73	22353	3050.11	9168	3053.71	9003	3162.96
Rleg18DRAFT_0382	40733	4442.19	58562	5580.34	66917	3554.79	27733	3332.02	13677	4011.2	13478	4169.3
Rleg18DRAFT_0383	1610799	52502.2	2341703	66690.3	5602120	88943.8	2236429	80306.6	1316520	115398	1244119	115023
Rleg18DRAFT_0384	154524	10760.8	246567	15003	530379	17991.3	318816	24459.6	146038	27349.4	140759	27804.2
Rleg18DRAFT_0385	128128	4727.09	194877	6282.1	331085	5950	231434	9406.7	114349	11345.3	119607	12516.8
Rleg18DRAFT_0386	199710	3512.13	311432	4785.51	475219	4070.91	174382	3378.57	84056	3975.32	84997	4239.95
Rleg18DRAFT_0387	61516	9195.56	101638	13275.2	148686	10826.5	47551	7830.86	26879	10805.3	22106	9373.17
Rleg18DRAFT_0388	374419	8431.7	463831	9126.65	1087204	11926	400670	9940.4	184415	11168.3	202852	12957.6
Rleg18DRAFT_0389	335895	6596.15	441157	7569.63	667215	6382.34	180154	3897.54	89420	4722.31	87019	4847.16
Rleg18DRAFT_0390	112800	5300.67	121960	5007.64	157441	3603.85	37637	1948.48	15354	1940.33	18111	2414.07
Rleg18DRAFT_0391	111969	6202.99	110135	5331.18	162084	4373.92	47530	2900.89	21722	3236.21	24637	3871.49
Rleg18DRAFT_0392	106251	6331.23	94686	4929.86	149684	4344.68	57699	3787.77	28220	4522.15	28172	4761.67
Rleg18DRAFT_0393	19310	7786.85	16669	5873.31	34827	6841.05	10250	4553.69	7903	8570.46	6066	6938.54
Rleg18DRAFT_0394	29053	9505.24	28247	8074.93	56677	9032.46	20652	7443.79	11346	9982.69	9865	9154.94
Rleg18DRAFT_0395	75507	20457.6	76883	18200.9	172462	22760.9	100866	30107.4	67098	48888.9	60120	46203.3
Rleg18DRAFT_0396	43932	2530.83	59421	2990.99	124669	3498.38	29761	1888.81	14531	2251.18	15496	2532.14
Rleg18DRAFT_0397	128570	5172.62	192746	6775.64	328633	6440.34	34996	1551.13	17165	1857.15	17185	1961.13
Rleg18DRAFT_0398	275778	4602.48	356911	5204.59	500552	4069.2	159376	2930.32	73860	3314.93	89436	4233.81
Rleg18DRAFT_0399	134993	5418.45	182564	6402.85	262039	5123.39	80687	3568.02	40268	4346.67	43829	4990.13
Rleg18DRAFT_0400	66425	3931.08	94734	4898.7	125371	3614.14	67168	4379.28	34087	5425.03	30741	5160.42
Rleg18DRAFT_0401	112509	7417.87	155651	8966.82	258326	8296.36	64482	4683.72	30535	5414.06	33620	6287.48
Rleg18DRAFT_0402	206075	6438.43	252475	6892.35	364570	5548.34	143835	4950.85	80386	6754.11	80212	7108.54
Rleg18DRAFT_0403	100436	8495.39	112755	8333.44	220629	9090.42	25827	2406.73	8811	2004.25	10858	2605.14
Rleg18DRAFT_0404	38034	2183.8	59956	3007.93	75686	2116.82	36288	2295.43	16896	2608.9	15982	2602.91
Rleg18DRAFT_0405	38595	4235.67	57907	5552.85	77962	4167.74	37276	4506.92	18067	5332.24	13424	4178.87
Rleg18DRAFT_0406	132044	4999.21	142491	4713.72	264443	4876.88	194630	8118.06	96026	9776.96	102872	11047.6
Rleg18DRAFT_0407	77774	3989.93	114207	5119.39	162734	4066.65	25237	1426.36	10513	1450.41	7459	1085.42
Rleg18DRAFT_0408	17670	2269.61	22940	2574.55	44813	2803.79	12954	1833.07	6137	2119.84	6297	2294.22
Rleg18DRAFT_0409	89826	3753.2	110040	4017.4	227178	4623.74	47184	2171.97	21224	2384.84	17816	2111.53
Rleg18DRAFT_0410	107286	5905.82	129389	6223.42	288883	7746.16	152719	9261.69	66319	9817.66	66971	10457.1
Rleg18DRAFT_0411	100492	3796.35	162036	5348.61	222766	4099.32	109019	4537.3	39832	4046.69	36413	3901.92
Rleg18DRAFT_0412	5203	2941.95	12603	6226.58	10711	2950.11	4314	2687.33	1449	2203.34	925	1483.58
Rleg18DRAFT_0413	31228	3059.28	46727	3999.79	41854	1997.28	13437	1450.23	5427	1429.77	4977	1383.02
Rleg18DRAFT_0414	22154	5820.44	29041	6666.68	35392	4529.35	25065	7254.9	9699	6852.73	10279	7660.22
Rleg18DRAFT_0415	111356	6310.16	120115	5947.27	174539	4817.77	44314	2766.48	21839	3328.07	19227	3090.47
Rleg18DRAFT_0416	430174	15038.7	466084	14237.2	893652	15218.1	113414	4368.1	52273	4914.47	55982	5551.38
Rleg18DRAFT_0417	79855	13575.3	96463	14328.6	173796	14391.8	21525	4031.35	12720	5815.24	10654	5137.44
Rleg18DRAFT_0418	347032	11268.8	245176	6956.31	407853	6451.16	118185	4227.94	60025	5241.69	62095	5719.39
Rleg18DRAFT_0419	211471	22918.1	110665	10479.3	170115	8980.44	66937	7991.98	16780	4890.49	25443	7821.37
Rleg18DRAFT_0420	234218	19525.6	168619	12282.5	196771	7990.48	55414	5089.37	25813	5787.03	32991	7801.29
Rleg18DRAFT_0421	191725	8725.73	158516	6303.62	217206	4815.28	54706	2742.95	28792	3523.93	27486	3548.3
Rleg18DRAFT_0422	74859	6796.08	53134	4214.84	78288	3462.08	19857	1986.04	8851	2160.92	10007	2576.94
Rleg18DRAFT_0423	241527	8670.95	214302	6722.35	284232	4970.51	73864	2921.42	28817	2782.16	35997	3665.67
Rleg18DRAFT_0424	140099	7639.34	129775	6183.1	190047	5047.88	47583	2858.46	24757	3630.38	26630	4118.87
Rleg18DRAFT_0425	173710	9562.3	140113	6739.23	224951	6031.88	55396	3359.51	23676	3504.92	26761	4178.56
Rleg18DRAFT_0426	228246	9098.33	213099	7422.23	360014	6990.45	94884	4166.89	48264	5173.86	52114	5892.5
Rleg18DRAFT_0427	176323	16349.9	156555	12684.3	268093	12109.3	64245	6563.05	36013	8980.45	36290	9545.08
Rleg18DRAFT_0428	315066	30351.3	362302	30495.8	662876	31105.3	73873	7840.09	35501	9197.05	34453	9414.32
Rleg18DRAFT_0429	100081	10148.5	102742	9103.2	144489	7136.97	75162	8396.73	36700	10008.1	40225	11570
Rleg18DRAFT_0430	69959	10928.7	75127	10254.5	84027	6393.98	61072	10510.6	18419	7737.91	19676	8718.63
Rleg18DRAFT_0431	121430	4617.52	158808	5276.55	221163	4096.59	67404	2823.77	22366	2287.2	27158	2929.32
Rleg18DRAFT_0432	73032	2553.17	116277	3551.85	145049	2470.06	49036	1888.61	16846	1583.78	19203	1904.24
Rleg18DRAFT_0433	73131	2536.18	112354	3404.56	174888	2954.37	40497	1547.25	15564	1451.55	18416	1811.59
Rleg18DRAFT_0434	184688	9446.85	197560	8829.61	442706	11030.4	85130	4797.23	41466	5703.92	47589	6904.64
Rleg18DRAFT_0435	144964	5047.53	202338	6155.88	287778	4880.94	73858	2833.19	34592	3239.12	33473	3305.98
Rleg18DRAFT_0436	54600	2860.31	76503	3501.81	166945	4260.11	90238	5207.98	43772	6166.65	42463	6309.82
Rleg18DRAFT_0437	69709	2919.69	96164	3519.28	139012	2836.14	68138	3144.1	37905	4269.5	36141	4293.72
Rleg18DRAFT_0438	22375	3233.18	29642	3742.56	42772	3010.6	24394	3883.38	14976	5819.63	14987	6142.82
Rleg18DRAFT_0439	27483	3971.28	48112	6074.55	53514	3766.7	42306	6734.86	22142	8604.31	23231	9521.84
Rleg18DRAFT_0440	36159	5224.96	46438	5863.2	57669	4059.16	38334	6102.54	21282	8270.12	21315	8736.52
Rleg18DRAFT_0441	24249	5839.95	27825	5855.24	67000	7859.91	14324	3800.49	7070	4578.97	6448	4404.81
Rleg18DRAFT_0442	490949	16992.1	681240	20601.8	1340679	22602.8	228979	8731.04	119286	11102.8	118990	11681.7
Rleg18DRAFT_0443	48916	14136.7	55035	13897.3	123348	17364.2	10962	3490.17	4557	3541.67	4340	3557.73
Rleg18DRAFT_0444	44906	6890.87	44178	5923.38	83237	6221.76	38939	6582.85	20484	8453.12	21721	9454.44
Rleg18DRAFT_0445	33612	6548.66	39796	6774.72	65984	6262.15	6781	1455.5	2680	1404.19	5197	2872.08
Rleg18DRAFT_0446	121852	5679.86	122528	4990.39	190921	4334.97	24544	1260.41	8266	1036.17	11640	1539.02
Rleg18DRAFT_0447	40926	5295.93	43581	4927.59	42948	2707.16	10685	1523.27	5107	1777.22	6606	2424.76
Rleg18DRAFT_0448	24757	3203.62	30745	3476.26	26693	1682.55	6099	869.484	2603	905.837	2271	833.579
Rleg18DRAFT_0449	60474	7037.69	70219	7140.2	141107	7999.03	34846	4467.6	21213	6638.91	23840	7869.63
Rleg18DRAFT_0450	36150	2168.99	39003	2044.76	48579	1419.8	17008	1124.25	7590	1224.69	8007	1362.72
Rleg18DRAFT_0451	10561	2080.99	24954	4296.35	20702	1987.03	5592	1213.93	2833	1501.22	3233	1807
Rleg18DRAFT_0452	24743	3865.25	42711	5829.87	40132	3053.82	14337	2467.42	7911	3323.45	6407	2839
Rleg18DRAFT_0453	18064	2130.81	26194	2699.77	34313	1971.59	11782	1531.12	4840	1535.35	6627	2217.35
Rleg18DRAFT_0454	44036	1674.52	77501	2575.04	77591	1437.21	24961	1045.7	13467	1377.17	12952	1397.03
Rleg18DRAFT_0455	8975	2881.96	12974	3640.18	25153	3934.33	4211	1489.7	2032	1754.73	2725	2482.03
Rleg18DRAFT_0456	42159	2620.2	60556	3288.48	117006	3542.25	53330	3651.53	29792	4979.39	29078	5126.19
Rleg18DRAFT_0457	6465	1475.04	14681	2926.74	15497	1722.3	2748	690.734	1661	1019.15	1908	1234.81
Rleg18DRAFT_0458	101717	6630.71	135026	7690.91	233330	7409.08	45206	3246.55	18490	3241.42	23881	4415.76
Rleg18DRAFT_0459	144233	8146.56	193425	9545.89	356623	9811.74	44537	2771.34	21023	3193.28	23552	3773.32
Rleg18DRAFT_0460	194168	5456.83	260210	6389.71	461797	6321.8	84332	2611.05	35975	2718.92	39216	3126.17
Rleg18DRAFT_0461	215301	5788.08	272754	6406.98	457457	5990.54	98903	2929.26	38475	2781.63	43757	3336.74
Rleg18DRAFT_0462	55413	3290.61	65075	3376.55	95165	2752.77	18021	1178.97	9275	1481.19	10662	1795.93
Rleg18DRAFT_0463	85663	3992.99	126224	5140.92	218740	4966.61	60417	3102.59	23487	2944.19	29495	3899.78
Rleg18DRAFT_0464	100523	4293.26	135468	5055.37	251940	5241.39	93661	4406.98	39493	4536.02	47092	5705
Rleg18DRAFT_0465	11708	6692.84	15426	7705.05	26692	7432.52	116561	73407.6	34240	52637.4	61576	99844.9
Rleg18DRAFT_0466	6815679	332911	8858517	378072	19442059	462582	4097110	220474	2321605	304958	2474389	342826
Rleg18DRAFT_0467	110420	6403.6	119967	6079.01	191700	5415.34	46509	2971.49	16241	2532.92	15553	2558.45
Rleg18DRAFT_0468	580712	14551.3	675533	14790.5	1486294	18141.5	97896	2702.51	35754	2409.35	43015	3057.37
Rleg18DRAFT_0469	341626	20080.6	397436	20412.1	784203	22453.4	132388	8573.03	63867	10095.7	73911	12323.1
Rleg18DRAFT_0470	127252	13790.9	124034	11745.3	313959	16574	87343	10428.4	44029	12832.2	46188	14198.5
Rleg18DRAFT_0471	293291	26214.7	309329	24158	884366	38504	276573	27234.3	131244	31547	146591	37165.5
Rleg18DRAFT_0472	307314	39472.7	341630	38341.1	775378	48512.6	103432	14636.2	58547	20223.3	63643	23187.4
Rleg18DRAFT_0473	414016	9636.27	345194	7020.19	611293	6930.56	388889	9971.89	192695	12061.3	208483	13764.1
Rleg18DRAFT_0474	82379	28569	75862	22987.8	182299	30795.6	345371	131954	196309	183084	169667	166902
Rleg18DRAFT_0475	111112	9780.09	99068	7619.2	188791	8094.5	88963	8626.83	42254	10001.9	43500	10860.7
Rleg18DRAFT_0476	42414	5447.83	37697	4230.73	78553	4914.78	19138	2708.14	7985	2758.17	7643	2784.61
Rleg18DRAFT_0477	353101	24688.5	420916	25715	894696	30471.9	277048	21340.8	140763	26467.8	148414	29434.6
Rleg18DRAFT_0478	135766	9809.07	165257	10432.6	317689	11180.6	116573	9278.86	60981	11848.5	65370	13396.8
Rleg18DRAFT_0479	202009	11155.5	223803	10798.9	393557	10586.5	143375	8722.72	62794	9325.44	72492	11355.2
Rleg18DRAFT_0480	80194	5540.08	100818	6085.64	118193	3977.34	33253	2530.84	12764	2371.34	12097	2370.49
Rleg18DRAFT_0481	94972	10165.5	147682	13811.9	204052	10639	55618	6558.56	19986	5752.96	21528	6536.17
Rleg18DRAFT_0482	50815	3428.52	57516	3390.77	110645	3636.42	28564	2123.21	10276	1864.54	13553	2593.8
Rleg18DRAFT_0483	177957	9294.48	191233	8727.04	295925	7528.68	55580	3198.07	28700	4031.11	29759	4408.74
Rleg18DRAFT_0484	104284	6322.66	118776	6292.23	222854	6581.57	101372	6771.11	53407	8707.89	53497	9200.21
Rleg18DRAFT_0485	104527	8430.2	103894	7321.4	161279	6335.99	30750	2732.21	10160	2203.62	10536	2410.3
Rleg18DRAFT_0486	153242	4184.58	181012	4318.93	184292	2451.36	69714	2097.27	24763	1818.49	26894	2083.13
Rleg18DRAFT_0487	172390	26221.4	191941	25509.7	376284	27879.6	70905	11881.7	40063	16387.7	39111	16874.4
Rleg18DRAFT_0488	49219	4961.95	56072	4939.24	74148	3641.21	22340	2481.2	10505	2848.05	10668	3050.63
Rleg18DRAFT_0489	97347	5722.01	130895	6722.69	259038	7416.8	31290	2026.24	14980	2367.94	13760	2294.2
Rleg18DRAFT_0490	41690	4084.2	51831	4436.68	92199	4399.75	18743	2022.9	10344	2725.18	9976	2772.16
Rleg18DRAFT_0491	41286	3526.59	63632	4749.21	141863	5902.67	37737	3551.23	21124	4852.45	18467	4474.4
Rleg18DRAFT_0492	75853	4473.77	86700	4468.01	208134	5979.58	54859	3564.58	31598	5011.79	33897	5670.85
Rleg18DRAFT_0493	293230	20257.3	336250	20296.9	717574	24147.3	117169	8917.58	71471	13278.1	66484	13028
Rleg18DRAFT_0494	225210	45408.5	332127	58512.4	585156	57470.9	154406	34298.4	82837	44916.6	85448	48869.5
Rleg18DRAFT_0495	143480	16810.4	164397	16829.6	394633	22522	19862	2563.71	9016	2840.75	9705	3225.29
Rleg18DRAFT_0496	47212	5889.6	57663	6285.28	110196	6696.16	11473	1576.78	3482	1168.14	4195	1484.4
Rleg18DRAFT_0497	28624	4170.91	30944	3939.78	33418	2371.97	9347	1500.49	2988	1170.89	3712	1534.25
Rleg18DRAFT_0498	102795	6990.04	106884	6350.6	165597	5485.14	27008	2023.3	9499	1737.07	9652	1861.71
Rleg18DRAFT_0499	66252	23445	86550	26761.7	170928	29464	10054	3919.68	4539	4319.61	5936	5958.43
Rleg18DRAFT_0500	125417	7711.79	142582	7660.51	317627	9513.57	62402	4227.24	27434	4536.5	29901	5215.2
Rleg18DRAFT_0501	113277	8430.12	126843	8248.08	310128	11242.4	97767	8015.75	49186	9843.88	48097	10153
Rleg18DRAFT_0502	122169	3384.03	181447	4391.55	238185	3213.77	113293	3457.3	52671	3923.54	58130	4567.31
Rleg18DRAFT_0503	291491	7488.06	386423	8673.64	831315	10402.5	368937	10441.3	194886	13463.5	193011	14064.1
Rleg18DRAFT_0504	155279	12944.9	181316	13207.3	425638	17284.3	65091	5978.13	29923	6708.45	32208	7616.14
Rleg18DRAFT_0505	172266	9793.72	146730	7288.89	278121	7702.1	31629	1981.04	14569	2227.46	15559	2509.09
Rleg18DRAFT_0506	18813	9320.47	25577	11071.9	36430	8791.57	13923	7599.28	2081	2772.58	2310	3246.22
Rleg18DRAFT_0507	270773	8727.12	304077	8563.35	512542	8046.78	156317	5550.5	60440	5238.69	63186	5776.61
Rleg18DRAFT_0508	186384	10068.2	186755	8814.74	381007	10025.4	92638	5513.05	40999	5955.92	43901	6726.73
Rleg18DRAFT_0509	99532	10854.6	111174	10593.7	189489	10066.1	45545	5472.07	16089	4718.59	16130	4989.67
Rleg18DRAFT_0510	119879	12752.7	137186	12751.6	182399	9451.7	47704	5590.81	24286	6947.83	21076	6359.68
Rleg18DRAFT_0511	83778	9136.52	90910	8662.77	156828	8331.08	48512	5828.54	19235	5641.25	20821	6440.79
Rleg18DRAFT_0512	281776	10530.1	300831	9823.06	607297	11055	146052	6013.09	77596	7798.34	68694	7281.74
Rleg18DRAFT_0513	114240	7923.67	136373	8264.77	186853	6312.99	30726	2347.87	11157	2081.08	11495	2261.54
Rleg18DRAFT_0514	129778	9110.71	143171	8782.14	298360	10202.8	56385	4360.88	27368	5166.86	24468	4872.32
Rleg18DRAFT_0515	378690	13212.2	430059	13110.3	807619	13725.4	190921	7338.46	132155	12399.6	132281	13091.1
Rleg18DRAFT_0516	168918	14014.5	182295	13215.1	447128	18070.1	176393	16122.9	104180	23244.4	128637	30272.9
Rleg18DRAFT_0517	139777	5189.99	190808	6190.45	377765	6832.5	77555	3172.49	44356	4429.11	44677	4705.45
Rleg18DRAFT_0518	143712	11754.5	116088	8296.48	259419	10335.7	28919	2605.89	10949	2408.35	13397	3108.18
Rleg18DRAFT_0519	74889	3346.83	121870	4758.91	192816	4197.46	63074	3105.46	32398	3893.74	31492	3992.11
Rleg18DRAFT_0520	36551	2313.11	60074	3321.84	63983	1972.37	28946	2018.11	8464	1440.48	10241	1838.34
Rleg18DRAFT_0521	42705	3350.69	63852	4377.48	70071	2678.07	24057	2079.49	9488	2002	8679	1931.58
Rleg18DRAFT_0522	34369	5900.56	43026	6454.34	88854	7430.72	12307	2327.76	5322	2457.16	4700	2288.82
Rleg18DRAFT_0523	430129	14946.7	546751	16600.9	1214122	20551.2	91619	3507.46	45501	4252.08	50372	4965.04
Rleg18DRAFT_0524	464148	41701.1	624642	49036.1	1522418	66627.2	209494	20735.9	116172	28068.9	112269	28611.3
Rleg18DRAFT_0525	118512	6246.18	174570	8039.26	282601	7255.26	120976	7024.43	71067	10072.9	61882	9251.3
Rleg18DRAFT_0526	246437	51484.4	254546	46465.5	820308	83478.4	573576	132014	285493	160398	308350	182726
Rleg18DRAFT_0527	691033	76810.8	826108	80233.3	1720231	93140.2	2026683	248181	1207037	360808	1178765	371652
Rleg18DRAFT_0528	140388	6995.18	192411	8377.08	327688	7953.46	50856	2791.71	29123	3902.45	28019	3960.11
Rleg18DRAFT_0529	132227	7278.76	153277	7372.4	360258	9660.02	30343	1840.16	19085	2825.28	17069	2665.21
Rleg18DRAFT_0530	150589	10614.7	233519	14382.3	410447	14092.8	42022	3263.24	23633	4479.86	26726	5343.59
Rleg18DRAFT_0531	435678	95628.3	577277	110713	1690915	180788	645927	156194	305075	180078	317093	197421
Rleg18DRAFT_0532	205386	8459.34	268677	9669.2	680433	13651.4	164101	7446.24	76118	8431.13	85413	9978.75
Rleg18DRAFT_0533	250060	10679.9	356122	13289.7	722925	15039.8	141537	6659.66	72422	8318.12	71596	8673.55
Rleg18DRAFT_0534	113229	6633.06	144186	7380.29	319887	9128.09	52658	3398.45	25477	4013.63	25121	4174.26
Rleg18DRAFT_0535	115167	9036.16	139675	9575.66	309713	11837	31533	2725.72	13753	2901.92	14831	3300.75
Rleg18DRAFT_0536	50077	3146.13	69025	3789.13	134916	4128.85	20963	1450.95	11049	1866.79	11266	2007.68
Rleg18DRAFT_0537	114220	5774.25	152728	6746.32	326838	8048.47	68607	3821.05	34045	4628.5	30605	4388.67
Rleg18DRAFT_0538	418087	23014.6	518469	24937.6	1099818	29490.7	261415	15853.6	150351	22257.5	148301	23156.2
Rleg18DRAFT_0539	39958	18233.4	44052	17564	117123	26033.6	40617	20418.9	19900	24420.3	20448	26466.8
Rleg18DRAFT_0540	756911	16913.4	919100	17945	1840255	20030.5	791023	19473.1	440461	26468.3	414506	26272.6
Rleg18DRAFT_0541	262250	12527.3	279031	11646.3	566801	13188.6	321817	16936	168708	21672.5	174345	23623.1
Rleg18DRAFT_0542	220880	9720.94	242195	9313.46	562469	12058.1	485894	23558.8	233404	27624.4	240906	30073.6
Rleg18DRAFT_0543	143098	9617.49	122961	7220.88	189944	6218.43	53833	3986	19053	3443.69	24124	4599.01
Rleg18DRAFT_0544	549389	19167.8	568738	17338	1193791	20288.4	117851	4529.86	57367	5382.53	71180	7044.27
Rleg18DRAFT_0545	83373	9637.89	97655	9863.83	198105	11155.2	17107	2178.67	9301	2891.47	9381	3076.04
Rleg18DRAFT_0546	95686	9876.14	120250	10844.7	214944	10806.7	26339	2995.01	10391	2884.22	10597	3102.47
Rleg18DRAFT_0547	256589	14398.8	306219	15014.7	585199	15996.3	43877	2712.6	21275	3210.64	25487	4056.9
Rleg18DRAFT_0548	224561	5717.88	277711	6178.57	520739	6458.74	62927	1765.22	23398	1602.18	28262	2041.22
Rleg18DRAFT_0549	117123	4668.75	164596	5732.87	248874	4832.43	34198	1501.83	10900	1168.47	11965	1352.88
Rleg18DRAFT_0550	54339	2079.99	71346	2386.24	111232	2073.99	24935	1051.52	8551	880.236	7202	781.969
Rleg18DRAFT_0551	58521	3873.1	64888	3752.37	83352	2687.14	15198	1108.14	4586	816.232	4004	751.67
Rleg18DRAFT_0552	67407	4478.29	68578	3980.95	74805	2420.84	21178	1550.07	7010	1252.44	8559	1612.94
Rleg18DRAFT_0553	79651	5660.43	79134	4913.78	108993	3772.97	21012	1645.07	8178	1562.92	7675	1547.12
Rleg18DRAFT_0554	146833	9191.62	165045	9027.44	269591	8220.55	23424	1615.43	9191	1547.26	9656	1714.56
Rleg18DRAFT_0555	90426	5560.22	112442	6041.18	143659	4302.88	29170	1976.04	9115	1507.26	13138	2291.47
Rleg18DRAFT_0556	191224	5279.96	274880	6631.71	441489	5937.93	70434	2142.55	24165	1794.35	31004	2428.24
Rleg18DRAFT_0557	65648	3252.38	106952	4629.81	94423	2278.69	44333	2419.73	17300	2304.94	14012	1969.09
Rleg18DRAFT_0558	91030	9285.03	96643	8613.18	116099	5768.39	63498	7135.41	28303	7763.62	29980	8673.95
Rleg18DRAFT_0559	256216	19316.4	194278	12797.9	377068	13847.4	20796	1727.27	7675	1556.08	8095	1731.1
Rleg18DRAFT_0560	344216	42331.1	377087	40519.6	978301	58604.2	98069	13286.8	43975	14543.4	46585	16250.3
Rleg18DRAFT_0561	31722	3274.15	51140	4612.05	64595	3247.62	19055	2166.74	5573	1546.89	6461	1891.58
Rleg18DRAFT_0562	15393	1458.55	30261	2505.38	32025	1478.13	8527	890.129	4061	1034.81	4297	1154.91
Rleg18DRAFT_0563	30464	1766.7	80111	4059.41	66670	1883.36	28326	1809.76	6777	1056.93	5766	948.501
Rleg18DRAFT_0564	38045	4283.76	55452	5455.55	91346	5010.07	40336	5003.57	18621	5638.49	17822	5692.07
Rleg18DRAFT_0565	29767	6072.45	40982	7304.94	85392	8485.42	33923	7624.01	18797	10312.2	18372	10630.9
Rleg18DRAFT_0566	103104	9075.22	161624	12430.3	290609	12460	114838	11136	69517	16455.3	71322	17807
Rleg18DRAFT_0567	234298	5965.81	273001	6073.78	464840	5765.43	195988	5497.82	87293	5977.41	91402	6601.5
Rleg18DRAFT_0568	90325	6118.09	91073	5390.04	128671	4245.37	81460	6078.72	34506	6285.43	40968	7871.17
Rleg18DRAFT_0569	4620703	377938	5237852	374334	13398987	533840	300267	27057	149520	32888.5	191112	44339.1
Rleg18DRAFT_0570	125320	10919.8	150648	11469.7	257852	10944.4	65480	6285.84	34312	8040.32	36423	9002.37
Rleg18DRAFT_0571	128781	7700.19	104621	5465.92	159546	4646.9	57468	3785.61	26441	4251.68	29851	5062.85
Rleg18DRAFT_0572	523093	12340.7	447590	9226.46	766203	8805.05	131333	3413.46	49762	3157.12	64858	4340.21
Rleg18DRAFT_0573	119315	10502.1	101046	7771.33	176766	7578.92	33267	3225.93	14947	3538.09	16085	4015.96
Rleg18DRAFT_0574	109675	4392.05	117256	4102.89	135899	2650.96	43790	1931.95	14877	1602.17	16680	1894.71
Rleg18DRAFT_0575	44508	3728.34	58713	4297.4	47553	1940.36	12675	1169.73	7676	1729.2	6798	1615.27
Rleg18DRAFT_0576	90588	4027.67	113862	4423.4	181257	3925.59	36043	1765.49	21527	2573.95	20154	2541.74
Rleg18DRAFT_0577	52535	4066.76	93954	6354.91	175262	6608.68	61775	5268.33	30631	6376.67	31606	6939.94
Rleg18DRAFT_0578	95227	4612.38	117164	4958.53	293412	6922.61	126968	6775.15	64502	8401.77	62852	8635.16
Rleg18DRAFT_0579	122241	4917.99	170524	5994.47	277735	5442.88	57810	2562.32	21495	2325.63	22742	2595.29
Rleg18DRAFT_0580	33601	2448.07	57109	3635.55	82166	2916.02	21027	1687.75	7400	1449.89	8954	1850.44
Rleg18DRAFT_0581	314972	7430.75	392518	8091.23	697494	8015.46	214843	5583.95	93381	5924.5	102742	6875.35
Rleg18DRAFT_0582	239120	8178.16	273152	8162.79	434115	7232.22	168972	6366.7	86492	7955.15	91362	8863.23
Rleg18DRAFT_0583	119417	4571.05	133255	4456.84	140923	2627.6	65317	2754.46	24813	2554.24	24800	2692.7
Rleg18DRAFT_0584	143328	7020.62	152418	6523.42	269511	6430.55	68626	3703.34	36266	4777.24	38950	5411.76
Rleg18DRAFT_0585	119511	5424.91	134423	5331.54	254560	5628.62	122336	6117.85	56509	6898.19	67485	8689.17
Rleg18DRAFT_0586	144181	5388.13	132819	4336.95	225636	4107.39	83648	3443.86	32431	3259.29	44579	4725.49
Rleg18DRAFT_0587	21997	5297.6	27953	5882.18	23235	2725.75	7773	2062.36	3489	2259.69	3931	2685.37
Rleg18DRAFT_0588	429405	12472.1	481353	12216.1	1065668	15077.3	166609	5331.29	81899	6397.13	98317	8100.07
Rleg18DRAFT_0589	216539	9627.63	189310	7354.47	353081	7646.89	46958	2300.13	20571	2459.64	24125	3042.55
Rleg18DRAFT_0590	54115	4447.16	47676	3423.42	77657	3108.66	30275	2741	11857	2620.43	14883	3469.3
Rleg18DRAFT_0591	317479	13901.7	366773	14032.8	663460	14151.2	69629	3358.94	26145	3078.75	27903	3465.69
Rleg18DRAFT_0592	543539	12533.2	559992	11282.5	1169633	13137.3	117947	2996.24	51070	3166.86	57206	3741.61
Rleg18DRAFT_0593	69674	7896.37	53116	5259.88	83334	4600.51	22261	2779.46	10311	3142.61	12173	3913.28
Rleg18DRAFT_0594	81520	12399.6	65381	8689.38	71362	5287.34	28505	4776.66	11961	4892.64	13693	5907.83
Rleg18DRAFT_0595	30122	7058.3	33117	6780.5	40633	4637.91	16551	4272.68	8853	5578.78	7240	4812.17
Rleg18DRAFT_0596	125638	7359.99	106433	5447.87	194372	5546.48	74713	4821.84	31570	4973.52	32240	5357.2
Rleg18DRAFT_0597	234173	15677.8	238286	13939.3	523672	17077.9	379357	27980.6	191759	34525.2	200851	38142.4
Rleg18DRAFT_0598	184681	20930.5	185165	18336.2	409170	22588.5	343609	42902.3	182774	55706.2	197402	63459.2
Rleg18DRAFT_0599	122396	6279.12	113926	5106.79	194462	4859.52	122590	6928.61	65424	9026.12	67943	9886.95
Rleg18DRAFT_0600	39693	4714.21	53199	5520.68	96576	5587.16	43446	5684.66	21325	6811.09	23881	8045.15
Rleg18DRAFT_0601	69059	6962.09	93517	8237.67	163092	8009.02	26861	2983.33	11711	3175.02	10335	2955.4
Rleg18DRAFT_0602	501414	20033.4	597908	20873.1	1344685	26170.1	113550	4998.1	54669	5873.97	60408	6846.03
Rleg18DRAFT_0603	553466	22164.1	745614	26089.7	1723895	33627.8	384266	16953.2	196508	21162.8	194052	22042.7
Rleg18DRAFT_0604	70666	7706.57	88228	8407.2	201549	10706.8	43212	5191.77	22109	6484.14	24855	7688.67
Rleg18DRAFT_0605	70749	3280.17	99614	4035.44	133565	3016.45	38045	1943.27	16705	2082.84	22319	2935.2
Rleg18DRAFT_0606	172976	14702.9	199724	14833.5	417945	17304.7	71722	6716.3	40153	9178.43	39382	9495.15
Rleg18DRAFT_0607	61577	6207.8	60575	5335.89	128281	6299.54	14358	1594.68	6693	1814.57	6863	1962.55
Rleg18DRAFT_0608	97983	9764.49	105275	9166.81	195792	9504.31	25991	2853.52	11916	3193.46	14277	4035.73
Rleg18DRAFT_0609	284542	41116.2	421836	53260.4	1029019	72429.8	114525	18231.7	55923	21731.5	68056	27894.6
Rleg18DRAFT_0610	153180	17474.6	191567	19095	352400	19582.5	170027	21368.9	101615	31174.2	97419	31523.5
Rleg18DRAFT_0611	104468	11251.4	128594	12101.4	236936	12430.3	79343	9414.36	38390	11119.2	42284	12917.7
Rleg18DRAFT_0612	371025	9023.22	479405	10187.2	1002438	11875.3	358864	9614.98	158785	10384.9	169702	11706.6
Rleg18DRAFT_0613	153484	9857.06	108872	6109.34	104159	3258.43	65228	4615.07	31400	5423.09	33484	6099.69
Rleg18DRAFT_0614	106431	10368	78383	6671.82	86650	4111.72	55133	5916.97	26833	7029.59	27821	7687.53
Rleg18DRAFT_0615	172581	16812.1	185942	15827	444961	21114.3	210167	22555.5	136400	35733.5	147098	40646.3
Rleg18DRAFT_0616	101103	8192.16	114159	8082.37	218736	8633.39	63847	5699.47	35120	7652.82	36652	8424
Rleg18DRAFT_0617	117522	11015.3	125663	10291.5	288033	13150.6	56094	5792.32	27472	6924.67	29901	7949.66
Rleg18DRAFT_0618	298981	14854.8	321915	13975.2	705759	17080.7	165953	9083.8	75154	10041.7	76689	10807.9
Rleg18DRAFT_0619	252073	13165.5	286659	13081.9	626915	15949.4	107296	6173.81	58989	8285.4	61227	9070.67
Rleg18DRAFT_0620	174908	26839.8	195105	26159.7	393293	29397.7	59700	10092.6	24951	10296.5	30541	13293.5
Rleg18DRAFT_0621	156847	15109.6	167112	14066.2	437250	20517.9	68204	7238.44	35460	9186.43	37690	10298.8
Rleg18DRAFT_0622	81322	12156.2	73648	9619.34	146946	10699.8	46876	7719.7	23808	9570.74	21494	9113.68
Rleg18DRAFT_0623	340405	10751.6	356856	9848.34	656375	10098.5	135186	4704	72520	6159.79	68937	6176.1
Rleg18DRAFT_0624	67237	11103.7	78159	11278	105631	8497.23	23836	4336.63	8800	3908.18	11380	5330.74
Rleg18DRAFT_0625	70623	3744.95	57376	2658.43	185217	4784.19	14081	822.609	6340	904.112	7661	1152.32
Rleg18DRAFT_0626	218565	5184.55	322947	6693.54	523955	6054.13	35941	939.249	15984	1019.64	18851	1268.39
Rleg18DRAFT_0627	108899	2311.27	173600	3219.36	260451	2692.64	23063	539.264	12431	709.52	13543	815.318
Rleg18DRAFT_0628	39623	1968.66	61242	2658.68	66537	1610.32	7088	387.977	3287	439.193	4012	565.418
Rleg18DRAFT_0629	147677	3241.41	203596	3904.67	326554	3491.43	22075	533.804	9344	551.552	10675	664.623
Rleg18DRAFT_0630	59531	4628.99	87510	5945.59	130555	4944.97	22554	1932.09	8671	1813.2	7444	1641.86
Rleg18DRAFT_0631	13140	8877.16	17004	10037.5	32261	10616.6	11208	8341.93	3882	7052.88	4753	9108.2
Rleg18DRAFT_0632	295158	24256	355718	25542.6	779470	31202.7	40402	3657.87	15545	3435.49	20613	4805
Rleg18DRAFT_0633	29902	7407.13	31382	6792.42	60100	7251.89	18189	4963.85	7761	5170.12	10714	7528.14
Rleg18DRAFT_0634	35282	7460.83	51650	9543.3	92563	9534.52	14935	3479.36	8293	4716.05	8279	4965.9
Rleg18DRAFT_0635	49701	11969.6	70538	14843.4	149729	17565	57706	15310.7	23671	15330.8	23180	15834.9
Rleg18DRAFT_0636	41790	14492.7	56772	17203.1	103350	17458.8	28101	10736.4	16168	15078.8	12147	11949
Rleg18DRAFT_0637	45679	8082.36	57832	8940.96	114410	9860.82	70676	13777	31645	15057.7	40695	20424.4
Rleg18DRAFT_0638	205192	9076.58	154446	5969.43	172557	3718.1	69769	3400.04	30495	3627.63	31237	3919.38
Rleg18DRAFT_0639	39486	9643.46	37219	7942.34	44477	5291.18	20368	5480.22	12166	7990.43	10253	7102.76
Rleg18DRAFT_0640	152354	12886.9	139474	10308.2	230211	9485.22	61029	5687.09	29417	6691.53	32086	7698.32
Rleg18DRAFT_0641	356604	13864.3	298330	10134.5	341273	6463.12	148410	6356.77	85739	8964.46	82803	9131.57
Rleg18DRAFT_0642	171291	9967.04	164144	8345.47	140782	3990.3	66232	4245.8	26587	4160.39	27078	4469.25
Rleg18DRAFT_0643	116730	7280.91	129445	7054.77	130039	3950.97	48617	3340.81	18976	3183.03	19896	3520.1
Rleg18DRAFT_0644	88401	3693.66	104906	3829.96	118019	2402.03	39677	1826.41	11405	1281.53	10814	1281.66
Rleg18DRAFT_0645	114958	3768.18	176948	5067.95	242827	3877.18	67580	2440.45	18969	1672.13	15631	1453.33
Rleg18DRAFT_0646	118505	5268.9	142971	5554.25	259212	5613.91	40034	1960.98	14855	1776.19	15952	2011.8
Rleg18DRAFT_0647	101337	9151.97	125689	9918.32	214673	9443.9	23042	2292.59	10398	2525.39	10569	2707.49
Rleg18DRAFT_0648	216811	5199.85	302346	6335.9	436670	5101.41	70778	1870.11	24556	1583.8	23852	1622.64
Rleg18DRAFT_0649	69264	2908.07	97794	3587.6	131680	2693.05	46014	2128.37	23756	2682.28	20170	2402.1
Rleg18DRAFT_0650	26219	6494.8	30087	6512.13	66096	7975.4	15054	4108.3	5976	3981.01	6796	4775.18
Rleg18DRAFT_0651	97489	4593.63	111581	4593.93	182638	4191.97	65783	3414.87	26931	3412.6	29338	3921.18
Rleg18DRAFT_0652	19683	1292.81	34632	1987.54	58418	1869.04	13405	969.998	6111	1079.42	8960	1669.32
Rleg18DRAFT_0653	230081	12828.3	236400	11516.7	551328	14973.5	70209	4312.61	36623	5491.29	34443	5447.22
Rleg18DRAFT_0654	126501	6833.4	155552	7341.97	255600	6725.6	29792	1772.97	13467	1956.35	16312	2499.4
Rleg18DRAFT_0655	63750	2791.47	112703	4312.04	99170	2115.24	29270	1412	11076	1304.27	11155	1385.51
Rleg18DRAFT_0656	748136	83158	778858	75644.2	1811759	98095.9	241940	29627.2	153347	45838.6	164374	51825.4
Rleg18DRAFT_0657	1124455	125794	1323014	129323	2858757	155783	391927	48303.8	230315	69290.1	249757	79253.8
Rleg18DRAFT_0658	30236	1789.39	47923	2478.1	39432	1136.73	10648	694.238	4264	678.626	5103	856.628
Rleg18DRAFT_0659	6141	1382.92	14906	2933	12116	1329.06	3398	843.025	1219	738.233	597	381.345
Rleg18DRAFT_0660	74006	4935.62	81612	4755.79	147245	4783.46	17198	1263.61	4994	895.686	5572	1054.08
Rleg18DRAFT_0661	49922	3102.67	63900	3470.07	82022	2483.14	16860	1154.41	5841	976.256	8320	1466.74
Rleg18DRAFT_0662	36687	5890.29	44575	6253.31	50653	3961.47	15270	2700.99	5590	2413.62	5677	2585.41
Rleg18DRAFT_0663	96680	11723.3	105063	11131.6	140899	8322.37	97068	12967.3	38775	12644.3	40413	13900.1
Rleg18DRAFT_0664	252935	10247.4	214467	7592.05	394393	7783.24	52034	2322.48	28857	3144.04	32883	3778.87
Rleg18DRAFT_0665	62675	11812.8	51413	8466.96	56207	5160.33	24878	5165.78	8832	4476.64	8155	4359.84
Rleg18DRAFT_0666	15258	3674.63	21601	4545.52	16015	1878.75	6897	1829.93	2429	1573.17	3326	2272.08
Rleg18DRAFT_0667	182704	4304.45	165456	3406.02	156388	1794.74	68661	1782.13	27510	1742.98	26964	1801.94
Rleg18DRAFT_0668	114505	6467.46	109884	5422.98	114986	3163.6	52166	3246.06	13207	2006.07	14178	2271.49
Rleg18DRAFT_0669	93168	4779.67	91203	4088.22	79337	1982.6	37376	2112.44	13558	1870.51	14305	2081.64
Rleg18DRAFT_0670	28585	4465.43	45057	6150.09	27822	2117.1	8910	1533.43	4727	1985.84	4384	1942.59
Rleg18DRAFT_0671	52905	3988.57	75493	4973.03	111859	4107.88	64736	5376.83	31734	6433.95	30292	6477.9
Rleg18DRAFT_0672	11870	5020.13	20377	7530.06	25282	5208.38	14099	6569.2	5081	5778.91	5735	6879.93
Rleg18DRAFT_0673	70961	4458.19	94407	5182.48	84360	2581.68	46155	3194.61	20279	3426.24	23647	4214.07
Rleg18DRAFT_0674	51446	7624.54	61274	7934.74	81700	5898.09	39109	6385.56	9984	3979.23	11945	5021.51
Rleg18DRAFT_0675	144544	3530.12	172643	3684.11	156734	1864.58	45604	1227.02	17145	1126.06	17792	1232.54
Rleg18DRAFT_0676	20157	3840.89	26226	4366.49	33979	3153.87	8310	1744.49	3035	1555.24	3304	1785.8
Rleg18DRAFT_0677	100758	4209.97	134445	4908.39	222456	4527.63	38768	1784.57	19623	2204.95	20339	2410.55
Rleg18DRAFT_0678	58768	2437.88	67742	2455.41	97750	1975.22	14614	667.884	5772	643.918	6871	808.496
Rleg18DRAFT_0679	821524	67834.2	944732	68160.3	1961208	78882.3	371347	33780.7	221949	49285	221246	51819.2
Rleg18DRAFT_0680	1405967	57228.6	1366033	48584.1	3380055	67017.7	2597747	116492	1519805	166364	1530692	176731
Rleg18DRAFT_0681	3592514	77287.9	4001702	75223.2	9321627	97685.9	3296674	78135.6	1879476	108738	1782808	108794
Rleg18DRAFT_0682	1963407	370059	2815821	463724	6380385	585779	385527	80052.5	259744	131655	251640	134532
Rleg18DRAFT_0683	33312	1925.43	46768	2361.94	61493	1731.33	22950	1461.4	8963	1393.2	7800	1278.81
Rleg18DRAFT_0684	89792	2124.13	154477	3193.02	175628	2023.79	93516	2437.19	47769	3038.94	38782	2602.32
Rleg18DRAFT_0685	132557	6986.42	184599	8501.11	316347	8121.62	66015	3833.14	31024	4397.26	34592	5171.47
Rleg18DRAFT_0686	96172	12444.9	100422	11354.5	192037	12104.7	29592	4218.69	10577	3680.77	11841	4346.28
Rleg18DRAFT_0687	92163	7911.4	106383	7979.27	195523	8175.64	46220	4371.06	21793	5030.91	19553	4760.98
Rleg18DRAFT_0688	72152	10602.6	86715	11134.1	178340	12765.6	73944	11971	34598	13672.6	35649	14859.3
Rleg18DRAFT_0689	119112	11286.3	137089	11349.9	245207	11317.7	171115	17862.6	112709	28720.2	107023	28764.7
Rleg18DRAFT_0690	41844	10219.3	52399	11181.7	89843	10688.1	64009	17222.3	39925	26222.1	36541	25313.7
Rleg18DRAFT_0691	36327	4736.15	39931	4548.84	36875	2341.83	70664	10149.7	41025	14383.9	34631	12807
Rleg18DRAFT_0692	7909	5413.49	9427	5637.98	27570	9192.2	37656	28395.5	16969	31235.2	16073	31206.1
Rleg18DRAFT_0693	134658	90972.6	156742	92524.8	540468	177859	146622	109128	74931	136136	91687	175700
Rleg18DRAFT_0694	48590	32826.6	37330	22035.9	149129	49075.8	41160	30634.7	16858	30627.9	20506	39295.8
Rleg18DRAFT_0695	277685	39146.7	293910	36203.6	643649	44199.7	223015	34636.7	116454	44149.9	118452	47366.5
Rleg18DRAFT_0696	381243	33901.2	408059	31705.2	904651	39185.2	317858	31139.1	178304	42639	176957	44634.2
Rleg18DRAFT_0697	316978	27345.2	380169	28656.5	798670	33561.9	324224	30814.6	187753	43558.4	182476	44652.3
Rleg18DRAFT_0698	495001	21620.4	549047	20953.7	1275260	27132.1	567778	27321	315350	37041	283301	35098.8
Rleg18DRAFT_0699	115152	21942.1	139061	23152.9	257373	23888.9	121776	25564	77078	39497.5	58583	31663.9
Rleg18DRAFT_0700	586146	26127.9	713247	27780	1492781	32413.2	522688	25668.5	305791	36656.9	280904	35517.5
Rleg18DRAFT_0701	679488	27085.7	776495	27045.3	1822063	35379.3	688983	30257.1	375071	40207.3	365655	41344.4
Rleg18DRAFT_0702	325123	24195.8	426333	27722.7	913178	33103.6	365381	29957	211393	42307.3	189971	40102
Rleg18DRAFT_0703	653045	16316.7	749563	16364.1	1736285	21131.8	522998	14396.2	295193	19834.8	289881	20544.5
Rleg18DRAFT_0704	433729	21611.6	546880	23809.8	1125264	27311.8	287467	15780.4	167988	22510.2	161953	22889.9
Rleg18DRAFT_0705	175765	18583.9	209919	19393.2	420587	21661.4	131773	15349.4	91546	26030.1	74498	22342.7
Rleg18DRAFT_0706	190229	16090.5	205923	15219.2	415423	17116.4	162506	15143.4	102863	23398.4	94518	22677.5
Rleg18DRAFT_0707	121287	20418.6	123326	18140.9	304579	24976.9	150967	27999.7	68507	31015.5	62196	29700.2
Rleg18DRAFT_0708	813516	21148.9	942633	21412.1	2097526	26561.7	706453	20233.2	408139	28534	387088	28544.2
Rleg18DRAFT_0709	537516	18493.1	699903	21040.2	1493988	25037.5	444360	16842.7	247479	22897.5	236935	23122.4
Rleg18DRAFT_0710	338316	12170.9	446857	14046.4	1079725	18920.9	257249	10195.6	137370	13290	141595	14448.9
Rleg18DRAFT_0711	58231	3959.7	66001	3921.5	148867	4930.98	47151	3532.31	22938	4194.65	23543	4541.05
Rleg18DRAFT_0712	200933	6255.24	276538	7522.15	492145	7462.99	153561	5266.64	73167	6125.49	78242	6909.06
Rleg18DRAFT_0713	31021	3984.46	46264	5192.2	68802	4304.69	16146	2284.75	7273	2512.24	8270	3013.05
Rleg18DRAFT_0714	29980	5650.56	34325	5652.82	61091	5608.73	29002	6022.1	15533	7873.14	15127	8087.22
Rleg18DRAFT_0715	664284	26119.4	806932	27723	1770330	33907.1	149975	6496.63	76319	8070.02	87065	9710.45
Rleg18DRAFT_0716	351290	14003.1	416607	14510.4	834134	16196.5	91139	4002.42	47512	5093.25	52518	5938.18
Rleg18DRAFT_0717	147717	11234.2	165580	11003.1	339327	12570.7	52696	4415.2	25888	5294.74	25791	5563.75
Rleg18DRAFT_0718	39173	4382.31	45295	4427.52	52645	2868.8	28581	3522.52	12352	3716.09	14163	4494.26
Rleg18DRAFT_0719	906789	13485.1	1002858	13031.2	2040870	14784	470999	7716.66	242460	9696.66	254242	10724.6
Rleg18DRAFT_0720	115723	4655.76	132962	4674.04	191182	3746.66	30588	1355.76	11285	1220.97	11076	1263.98
Rleg18DRAFT_0721	67383	2649.47	106892	3672.39	128546	2462.04	26349	1141.39	8107	857.24	8094	902.732
Rleg18DRAFT_0722	33812	2951.17	47793	3644.87	90264	3837.64	14922	1434.86	4345	1019.87	5532	1369.59
Rleg18DRAFT_0723	96724	7454.18	118244	7962.3	211842	7952.52	30230	2566.63	13594	2817.38	14387	3145.01
Rleg18DRAFT_0724	87235	14685.9	123465	18161.4	200146	16412.9	31565	5854.32	18442	8349.33	16645	7948.42
Rleg18DRAFT_0725	44879	6275.8	70631	8630.1	126766	8634.88	14530	2238.47	4397	1653.54	5551	2201.83
Rleg18DRAFT_0726	108239	4097.95	147511	4879.79	247655	4567.27	35177	1467.24	11528	1173.73	12307	1321.66
Rleg18DRAFT_0727	415180	128557	394890	106839	1550860	233916	347865	118667	146741	122192	173420	152316
Rleg18DRAFT_0728	123936	5440.62	161191	6182.81	300455	6424.77	69643	3368.13	31904	3766.42	33607	4184.73
Rleg18DRAFT_0729	47896	5500.1	51404	5157.77	81304	4547.89	16700	2112.75	5381	1661.75	7321	2384.67
Rleg18DRAFT_0730	216546	4747.03	287914	5514.78	581298	6207.22	74318	1794.84	39127	2306.64	41938	2607.75
Rleg18DRAFT_0731	441927	8658.75	549013	9399	1192728	11383.4	137342	2964.61	65225	3436.78	75643	4203.97
Rleg18DRAFT_0732	50754	2309.9	72844	2896.75	140742	3120.14	25349	1270.99	13261	1623.05	16015	2067.46
Rleg18DRAFT_0733	73824	6184.08	116159	8502.07	193329	7888.63	45224	4173.56	22902	5159.22	24049	5714.27
Rleg18DRAFT_0734	114803	4629.49	180895	6373.83	328704	6456.71	46527	2067.02	24484	2655.18	24350	2785.25
Rleg18DRAFT_0735	106797	5805.19	144438	6860.14	281076	7442.32	33155	1985.48	17146	2506.41	21209	3270.12
Rleg18DRAFT_0736	173496	5440.17	215889	5914.9	526081	8035.31	64798	2238.43	34482	2907.69	37481	3333.65
Rleg18DRAFT_0737	7371	1907.65	13911	3145.76	16268	2050.85	12056	3437.45	6845	4764.08	4888	3588.32
Rleg18DRAFT_0738	1048182	19071.8	1190623	18928.8	2843306	25200.3	4386650	87932.2	2821304	138050	2738059	141314
Rleg18DRAFT_0739	265023	11693.3	283441	10927.3	653801	14051.7	63597	3091.38	27885	3308.71	31569	3950.96
Rleg18DRAFT_0740	745218	15953.1	893684	16716.3	1897483	19786.5	259963	6131.04	136398	7852.42	142433	8648.88
Rleg18DRAFT_0741	410794	18877.6	517115	20763.7	1069103	23931.5	96542	4887.64	51843	6406.87	58332	7603.54
Rleg18DRAFT_0742	89710	4588.69	93067	4159.47	142494	3550.36	35562	2003.98	15980	2198.15	14624	2121.78
Rleg18DRAFT_0743	57344	5781.06	65338	5755.45	107662	5287	28942	3214.46	14454	3918.68	13617	3893.92
Rleg18DRAFT_0744	93332	6272.76	118779	6975.29	196961	6448.16	51042	3779.34	25199	4554.54	29059	5539.82
Rleg18DRAFT_0745	5643	3862.47	8539	5106.89	13979	4660.78	3519	2653.6	2599	4784.04	2565	4980
Rleg18DRAFT_0746	230784	34498.1	119525	15611.4	694949	50602.3	5235	862.118	4121	1656.63	5972	2532.19
Rleg18DRAFT_0747	106320	40077.9	117271	38625.6	381789	70103.7	20640	8571.56	10610	10755.7	11192	11967
Rleg18DRAFT_0748	50681	16581.2	67756	19369.3	152429	24292.2	30522	11001.3	15853	13948.1	15599	14476.2
Rleg18DRAFT_0749	150625	8794.04	157334	8026.17	323250	9193	57383	3690.92	26760	4201.56	31309	5184.98
Rleg18DRAFT_0750	80072	49003.9	86132	46058.4	298664	89034.9	133971	90327.7	66127	108833	78095	135569
Rleg18DRAFT_0751	36418	25600.8	46505	28564.8	101365	34709.8	38935	30153.5	18702	35355.6	18662	37211.9
Rleg18DRAFT_0752	3708615	164049	4483989	173309	11208511	241511	3630234	176912	1819579	216454	1853108	232514
Rleg18DRAFT_0753	29223	11260.6	31687	10668.7	83424	15658.6	124507	52855.4	55706	57725.8	59277	64790
Rleg18DRAFT_0754	223310	12993.9	271435	13800.4	459768	13031.6	84195	5397.32	40285	6303.88	42317	6984.46
Rleg18DRAFT_0755	114610	78447.3	164424	98336.6	405916	135338	493009	371767	271735	500189	319115	619568
Rleg18DRAFT_0756	215266	55712	276621	62553.6	619381	78083.3	258961	73835.9	159196	110800	159070	116774
Rleg18DRAFT_0757	438016	42910.6	537895	46043.3	1246194	59468.6	456987	49321.8	249613	65761.9	251173	69796.6
Rleg18DRAFT_0758	1196617	144092	1398926	147189	3358934	197022	957832	127068	568699	184162	578846	197713
Rleg18DRAFT_0759	1111427	82359.4	1101998	71352.2	2902294	104761	915176	74713.1	465269	92719	495158	104079
Rleg18DRAFT_0760	3212624	322004	4094070	358551	8536887	416801	2142265	236557	1389112	374431	1376746	391419
Rleg18DRAFT_0761	1081230	147626	1092174	130296	3998477	265929	1000614	150512	444934	163370	455777	176516
Rleg18DRAFT_0762	3567832	44830.5	3988667	43791.6	9707110	59413.6	2625954	36351	1489308	50325.3	1502144	53538.6
Rleg18DRAFT_0763	5102004	63056.7	5922978	63962.4	13451146	80979.8	3829175	52138.1	2218434	73734.3	2158415	75667.9
Rleg18DRAFT_0764	100464	17775.9	113852	17601.8	197339	17008.3	41060	8003.88	21464	10213.3	24511	12301.8
Rleg18DRAFT_0765	980008	137043	1196466	146191	2614884	178117	198152	30527	105384	39630.9	122065	48417.7
Rleg18DRAFT_0766	1082170	119521	1325827	127947	3055042	164359	205104	24956.4	119542	35506	126513	39634.2
Rleg18DRAFT_0767	4825480	119534	6955965	150557	13547704	163472	834699	22779.3	524883	34965.9	549986	38644.5
Rleg18DRAFT_0768	3208433	141924	4013382	155120	9646941	207864	1490559	72639.2	756749	90021.5	768881	96473.4
Rleg18DRAFT_0769	771783	129929	1082511	159235	1937372	158873	150135	27845.3	98802	44731.1	93232	44520.7
Rleg18DRAFT_0770	1148925	93094.9	1535965	108745	3334319	131604	204650	18268.6	127815	27851.5	127397	29280.6
Rleg18DRAFT_0771	1098215	91995.2	1413695	103473	3022937	123348	176136	16255	113571	25584.5	113090	26871.3
Rleg18DRAFT_0772	490374	86765.9	636182	98355.2	1528267	131719	105759	20615.8	56882	27066.3	61375	30803.5
Rleg18DRAFT_0773	1370987	85207.3	1630295	88532.8	3595684	108856	249998	17117.5	131302	21945.6	149260	26313.2
Rleg18DRAFT_0774	681511	127068	1063079	173191	1723056	156492	117738	24184.8	88504	44377.3	84137	44497.8
Rleg18DRAFT_0775	851556	113584	1042124	121456	2329485	151353	180551	26531.7	89761	32197.7	110871	41947.8
Rleg18DRAFT_0776	1577564	112110	1891935	117479	4651020	161003	339703	26596.1	190121	36334.6	205014	41326.4
Rleg18DRAFT_0777	810670	101862	1024782	112511	2309076	141330	176522	24435.9	87185	29460.7	91201	32505.4
Rleg18DRAFT_0778	803295	207897	1232428	278695	2054982	259065	151713	43257	97884	68126.7	96256	70662.2
Rleg18DRAFT_0779	702721	152314	892215	168975	1908335	201484	162687	38848.2	94621	55154.1	95365	58631.8
Rleg18DRAFT_0780	1288850	181696	1765190	217435	3359651	230709	270304	41981.2	164015	62181.2	176773	70687.9
Rleg18DRAFT_0781	1133856	190884	1600784	235471	2916980	239206	203959	37828	133757	60556.4	133747	63867.7
Rleg18DRAFT_0782	1516078	141337	2061393	167915	4138527	187935	328058	33693.5	207821	52102.3	211111	55825.5
Rleg18DRAFT_0783	721526	122659	874717	129930	2267516	187770	201096	37662.7	98292	44936.4	107810	51986.8
Rleg18DRAFT_0784	973017	126858	1386899	157992	2755896	175019	259779	37313	158332	55513.4	154072	56977.9
Rleg18DRAFT_0785	1931316	188140	2605355	221763	5440072	258143	487680	52338.7	283713	74325.8	286410	79141.2
Rleg18DRAFT_0786	747770	107159	980117	122725	2239237	156311	280060	44215.4	138328	53309.6	149923	60942.1
Rleg18DRAFT_0787	1102997	100663	1228041	97926.8	3007219	133686	231182	23243.9	138569	34008.9	141270	36570.5
Rleg18DRAFT_0788	570284	141267	912532	197511	1475954	178094	116892	31900.3	75445	50258.9	77381	54371.4
Rleg18DRAFT_0789	741227	80835.5	819110	78052.6	2341191	124370	202262	24301.1	96032	28164.3	112293	34736.8
Rleg18DRAFT_0790	941427	36519.7	1216595	41236.4	2587336	48890	449488	19209.6	283828	29609.3	267858	29473.5
Rleg18DRAFT_0791	324408	25922.7	343128	23957.3	725962	28257.2	141374	12445.7	91035	19562.7	87158	19755.2
Rleg18DRAFT_0792	801596	113005	1213495	149477	2289564	157225	340894	52944.7	216418	82048.2	208745	83472.9
Rleg18DRAFT_0793	676266	90203.2	831900	96954.9	1913467	124323	190273	27960.3	96175	34498.4	101395	38362.6
Rleg18DRAFT_0794	2219829	114219	2855850	128395	6013592	150723	557617	31609.2	320507	44349.5	326585	47665.1
Rleg18DRAFT_0795	898150	110453	1153741	123974	2506170	150130	304200	41214.3	172374	57007.7	180580	62991.9
Rleg18DRAFT_0796	320951	10082	201403	5528.01	244144	3735.79	99996	3460.6	46803	3953.81	52821	4706.54
Rleg18DRAFT_0797	60643	9065.06	30821	4025.6	31323	2280.76	12507	2059.7	4530	1821.05	5350	2268.45
Rleg18DRAFT_0798	109736	13889.2	54481	6025.13	46756	2882.65	16947	2363.09	5499	1871.73	8379	3008.19
Rleg18DRAFT_0799	35630	5419.5	28543	3793.47	26636	1973.51	18365	3077.47	8148	3332.93	9375	4044.83
Rleg18DRAFT_0800	107780	8533.79	89938	6222.16	120573	4650.3	89793	7832.61	51601	10987.4	51536	11574.5
Rleg18DRAFT_0801	129307	7095.5	95444	4576.19	166102	4439.79	215651	13036.8	102616	15142.9	117653	18312.6
Rleg18DRAFT_0802	480231	13584.3	566801	14009.2	1117525	15398.3	496480	15472.1	277262	21091.6	302456	24268.1
Rleg18DRAFT_0803	50499	7420.77	67804	8705.94	126748	9072.65	16699	2703.44	9956	3934.45	10230	4264.11
Rleg18DRAFT_0804	61748	8430.77	73038	8713.39	98458	6548.21	21901	3294.34	12336	4529.51	14980	5801.53
Rleg18DRAFT_0805	506192	18755	578719	18735.4	1431971	25844.2	132429	5405.62	74580	7431.17	78325	8231.69
Rleg18DRAFT_0806	115087	4545.79	146253	5047.57	297363	5721.34	274391	11940.2	169434	17997.7	149545	16754.9
Rleg18DRAFT_0807	74726	5758.87	128488	8652.11	123155	4623.22	721582	61264.8	489165	101380	429432	93874.2
Rleg18DRAFT_0808	33158	5528.44	44752	6519.61	81947	6655.41	10261	1884.8	3352	1502.97	4488	2122.53
Rleg18DRAFT_0809	6956	3015.42	9813	3716.93	13355	2820.06	1487	710.164	654	762.427	467	574.237
Rleg18DRAFT_0810	11123	2191.73	17202	2961.68	15135	1452.7	4722	1025.06	1797	952.239	1275	712.626
Rleg18DRAFT_0811	13645	3878.75	26592	6604.86	25802	3572.72	10404	3258.21	2631	2011.28	1895	1527.97
Rleg18DRAFT_0812	26803	1513.89	57244	2825.1	42581	1171.53	19842	1234.68	2674	406.166	2557	409.663
Rleg18DRAFT_0813	4280	1374.35	12143	3407.02	10217	1598.1	9674	3422.32	1061	916.225	779	709.542
Rleg18DRAFT_0814	42981	2244.84	81597	3723.73	75044	1909.21	30135	1733.97	6577	923.784	6999	1036.89
Rleg18DRAFT_0815	87462	4527.13	129693	5865.62	203424	5129	44137	2516.9	16964	2361.37	18151	2664.96
Rleg18DRAFT_0816	54948	3354.91	87072	4645.18	101792	3027.4	39980	2689.26	19706	3235.64	20844	3609.92
Rleg18DRAFT_0817	66616	3902.43	72278	3699.62	70237	2004.24	16410	1059.07	5314	837.164	6151	1022.09
Rleg18DRAFT_0818	137439	6848.24	146709	6387.34	243020	5898.45	47201	2591.07	21062	2822.29	21781	3078.46
Rleg18DRAFT_0819	88894	7410.66	87178	6350.18	106811	4337.38	25152	2310.03	11591	2598.59	11895	2812.78
Rleg18DRAFT_0820	330573	11217.5	266717	7908.1	336428	5560.92	103007	3850.82	36051	3289.86	37099	3570.88
Rleg18DRAFT_0821	350476	9003.31	307413	6900.18	454315	5684.97	168201	4760.28	63516	4387.93	75387	5493.22
Rleg18DRAFT_0822	206019	8608.1	131872	4814.45	136619	2780.6	100982	4648.4	30351	3410.4	34477	4086.16
Rleg18DRAFT_0823	151027	5643.97	155946	5092.12	146150	2660.45	86306	3553.29	27627	2776.49	25821	2737.09
Rleg18DRAFT_0824	39362	5055.82	40819	4581.11	40254	2518.55	9061	1282.18	2196	758.541	4266	1554.25
Rleg18DRAFT_0825	114869	5707.23	119646	5194.16	122243	2958.51	36063	1973.99	11953	1597.1	12912	1819.71
Rleg18DRAFT_0826	225806	7277.82	206102	5804.2	221320	3474.67	80589	2861.55	23645	2049.45	24878	2274.4
Rleg18DRAFT_0827	88881	5927.66	69640	4058.15	90525	2940.83	30607	2248.82	9662	1732.9	10180	1925.79
Rleg18DRAFT_0828	160158	5477.58	158712	4742.9	189923	3164.06	51812	1952.23	21795	2004.61	21305	2066.85
Rleg18DRAFT_0829	154457	6361.7	147227	5298.43	176617	3543.44	106779	4845.2	38804	4298.09	45033	5261.18
Rleg18DRAFT_0830	102295	5577.96	96112	4579.23	98292	2610.76	53189	3195.23	21995	3225.35	22796	3525.87
Rleg18DRAFT_0831	98006	5165.41	105321	4850.22	102075	2620.59	50353	2923.73	16653	2360.35	16145	2413.66
Rleg18DRAFT_0832	60254	2808.61	97761	3981.67	96326	2187.14	49597	2546.95	16914	2120.24	16783	2219.02
Rleg18DRAFT_0833	133412	4474.58	169240	4959.69	139407	2277.56	61769	2282.38	22948	2069.83	20911	1989.38
Rleg18DRAFT_0834	147487	4633	178125	4889.09	167043	2556.02	63647	2202.66	23577	1991.73	28196	2512.37
Rleg18DRAFT_0835	102859	4538.35	127862	4929.37	117184	2518.55	52377	2545.99	18397	2182.91	21872	2737.35
Rleg18DRAFT_0836	82818	2066.27	125833	2743.17	125376	1523.72	46839	1287.45	20686	1387.95	21417	1515.68
Rleg18DRAFT_0837	52385	3327.3	61960	3438.67	72437	2241.16	21947	1535.75	8511	1453.78	8874	1598.79
Rleg18DRAFT_0838	7609	3068.37	9130	3216.95	13838	2718.19	3426	1522.04	1061	1150.61	1680	1921.65
Rleg18DRAFT_0839	28213	3001.3	48112	4472.06	62225	3224.43	11444	1341.21	6532	1868.7	9032	2725.4
Rleg18DRAFT_0840	103008	10265.3	94328	8213.6	105644	5128.27	22642	2485.84	9344	2504.17	13208	3733.55
Rleg18DRAFT_0841	108650	9057.62	121121	8822.63	139306	5656.94	29335	2694.21	12281	2753.28	16674	3942.86
Rleg18DRAFT_0842	156709	5868.96	175310	5736.78	229309	4183.26	53804	2219.94	25384	2556.58	29365	3119.49
Rleg18DRAFT_0843	17068	5016.24	21428	5502.65	24135	3455.18	1933	625.875	871	688.409	1022	851.988
Rleg18DRAFT_0844	88288	5390.53	105724	5640.24	167810	4990.85	19305	1298.55	7702	1264.64	9944	1722.17
Rleg18DRAFT_0845	22784	4031.36	28644	4428.43	54972	4737.95	3802	741.129	1910	908.841	2594	1301.9
Rleg18DRAFT_0846	22508	2934.49	33184	3780.24	89276	5669.67	3196	459.053	1364	478.237	1294	478.539
Rleg18DRAFT_0847	9440	2923.02	8480	2294.3	13705	2067.12	3136	1069.78	847	705.303	992	871.281
Rleg18DRAFT_0848	27296	2439.75	34056	2659.71	33600	1462.89	7291	717.948	3358	807.16	3049	773.019
Rleg18DRAFT_0849	58116	9597.42	68138	9832.01	108731	8746.6	21045	3828.84	14015	6224.21	11788	5521.86
Rleg18DRAFT_0850	87450	5140.27	70202	3605.53	77249	2211.8	22029	1426.53	8813	1393.1	8893	1482.73
Rleg18DRAFT_0851	87822	4600.69	97061	4442.82	96523	2463.08	39953	2305.84	16057	2262.13	17710	2631.63
Rleg18DRAFT_0852	111192	7303.27	82823	4753.23	76958	2462.21	144352	10445.4	66474	11741.6	78705	14663.3
Rleg18DRAFT_0853	55198	6215.13	54389	5350.97	62346	3419.5	26295	3261.82	9922	3004.41	10900	3481.29
Rleg18DRAFT_0854	113038	11737	73423	6661.28	88801	4491.35	37297	4266.44	15500	4328.09	17681	5207.45
Rleg18DRAFT_0855	165782	7769.33	126557	5182.35	156497	3572.56	159548	8237.54	70412	8874.13	90583	12041.5
Rleg18DRAFT_0856	222624	8502.84	153615	5126.49	186092	3462.16	119174	5014.57	59360	6097.03	69598	7540.07
Rleg18DRAFT_0857	110236	5589.14	88236	3908.97	106268	2624.53	74245	4147.14	34987	4770.47	36068	5187.17
Rleg18DRAFT_0858	63343	5205.52	60801	4365.87	59392	2377.5	45280	4099.51	17743	3921.26	20651	4813.85
Rleg18DRAFT_0859	45712	5048.69	50509	4874.29	53852	2897.19	59594	7251.22	34546	10260.7	35593	11150.6
Rleg18DRAFT_0860	106948	4176.74	174414	5951.69	210561	4005.62	59871	2575.97	16442	1726.84	17520	1940.82
Rleg18DRAFT_0861	70577	2900	128937	4629.21	134652	2695.1	53777	2434.4	19946	2204.06	20081	2340.49
Rleg18DRAFT_0862	7320788	99797.3	8559444	101953	19062930	126584	1462033	21957.3	859342	31503.6	830254	32103.9
Rleg18DRAFT_0863	146507	12895.6	127703	9821.48	191322	8203.02	34570	3352.29	11826	2799.32	12239	3055.72
Rleg18DRAFT_0864	117335	12330.8	135308	12424.6	273550	14003.2	47284	5474.42	22145	6258.53	23789	7091.31
Rleg18DRAFT_0865	144286	8903.6	134692	7262.36	239263	7191.91	1410269	95874.6	788324	130821	766188	134111
Rleg18DRAFT_0866	151872	10167.8	148295	8674.99	267204	8714.01	102617	7568.81	47658	8580.58	48333	9178.64
Rleg18DRAFT_0867	80447	7009.79	79654	6064.52	75953	3223.79	16917	1623.97	8684	2034.92	7561	1868.79
Rleg18DRAFT_0868	6243	3820.71	6402	3423.42	11386	3394.29	8391	5657.49	3627	5969.4	4147	7198.98
Rleg18DRAFT_0869	82444	11436.6	89210	10813	135814	9177.19	46477	7102.9	19110	7129.04	22983	9043.39
Rleg18DRAFT_0870	142516	5926.19	129679	4711.68	197225	3994.85	84715	3880.9	35062	3920.86	40342	4758.34
Rleg18DRAFT_0871	103859	16522.1	125939	17505.6	283683	21982.7	129742	22738.5	57091	24424.3	70500	31812.4
Rleg18DRAFT_0872	110968	4548.89	118305	4237.45	146679	2928.89	34613	1563.17	13272	1463.11	15474	1799.27
Rleg18DRAFT_0873	177249	7722.34	160467	6108.64	162363	3445.71	71298	3422.17	24254	2841.72	26736	3304.06
Rleg18DRAFT_0874	6568	1788.83	12024	2861.4	9003	1194.4	3524	1057.38	884	647.472	762	588.677
Rleg18DRAFT_0875	59685	5048.46	52919	3911.11	53641	2210.13	26551	2474.2	10615	2414.61	11312	2714.06
Rleg18DRAFT_0876	221832	11908.8	192766	9042.12	344660	9012.88	111037	6567.09	50217	7249.85	53647	8169.16
Rleg18DRAFT_0877	722948	18907.8	961920	21982	1894704	24138.1	128951	3715.52	67951	4779.29	72889	5407.33
Rleg18DRAFT_0878	38579	4955.24	41580	4666.52	51992	3252.95	10464	1480.72	5306	1832.8	4314	1571.74
Rleg18DRAFT_0879	118185	6970.48	102055	5259.31	123952	3561.08	31259	2031.12	10776	1709.19	15042	2516.47
Rleg18DRAFT_0880	25723	2896.34	44478	4375.89	40313	2211.05	10469	1298.65	4986	1509.77	4556	1455.12
Rleg18DRAFT_0881	1783735	82921.9	1957420	79509.2	5064430	114682	534388	27368.8	301579	37702.7	320240	42228.1
Rleg18DRAFT_0882	142445	7967.71	159610	7800.83	210847	5744.88	47080	2901.23	22376	3365.9	21857	3467.87
Rleg18DRAFT_0883	40753	2826.62	52377	3174.26	43518	1470.29	11722	895.715	5647	1053.32	4591	903.237
Rleg18DRAFT_0884	34723	3290.14	44758	3705.63	43087	1988.7	10035	1047.55	5251	1338.05	4881	1311.87
Rleg18DRAFT_0885	14520	2650.27	13954	2225.45	15762	1401.4	5980	1202.5	2520	1236.97	2641	1367.35
Rleg18DRAFT_0886	20329	2098.24	32627	2942.46	31613	1589.39	10208	1160.75	5056	1403.39	4378	1281.74
Rleg18DRAFT_0887	13857	4290.71	18677	5053.14	23865	3599.55	15073	5141.85	7437	6192.85	5926	5204.85
Rleg18DRAFT_0888	113390	10514.3	153095	12404	281919	12733.8	63827	6520.35	35533	8860.76	35532	9345.71
Rleg18DRAFT_0889	183082	10947	254210	13281.2	495743	14438.9	101611	6693.46	62331	10022.7	64199	10888.4
Rleg18DRAFT_0890	190649	13438.4	210801	12983.1	444314	15255.6	116082	9014.42	62202	11791	59204	11837.2
Rleg18DRAFT_0891	425832	21340.8	453275	19848.5	934071	22802.3	207114	11435.1	106490	14352	104190	14811
Rleg18DRAFT_0892	55597	4483.95	53035	3737.37	75040	2948.01	17012	1511.56	5952	1290.94	6719	1537.09
Rleg18DRAFT_0893	129733	8091.96	126981	6920.48	209956	6379.09	48988	3366.3	24319	4079.26	23310	4124.13
Rleg18DRAFT_0894	177162	7314.24	216541	7811.47	311797	6270.44	103484	4706.87	51408	5707.71	56065	6565.64
Rleg18DRAFT_0895	82519	5038.29	79855	4260.16	68344	2032.62	24636	1657.14	6231	1023.1	9328	1615.49
Rleg18DRAFT_0896	93125	3636.9	102580	3500.43	96284	1831.67	35406	1523.36	8712	914.988	9321	1032.56
Rleg18DRAFT_0897	87444	3132.8	127180	3981.22	119910	2092.59	42659	1683.73	10612	1022.43	11877	1206.97
Rleg18DRAFT_0898	16366	2603.54	33645	4676.66	41064	3182.07	23835	4177.31	13761	5887.14	16125	7276.25
Rleg18DRAFT_0899	27457	5011.61	47475	7571.53	36686	3261.76	16332	3284.16	7941	3897.91	6763	3501.47
Rleg18DRAFT_0900	86919	6668.9	115259	7726.96	238592	8917.08	76261	6446.17	32918	6792.12	35384	7700.75
Rleg18DRAFT_0901	159324	3118.14	233266	3988.96	215242	2051.96	536962	11577.6	304134	16007.1	282723	15695
Rleg18DRAFT_0902	26302	4146.14	25341	3490.38	19525	1499.25	138508	24054.2	65108	27600.8	72623	32472.5
Rleg18DRAFT_0903	181054	3842.68	162789	3018.88	128134	1324.7	1188022	27778.6	715371	40831	626527	37718.3
Rleg18DRAFT_0904	128961	5286.47	120536	4317.36	96123	1919.38	700744	31646.6	413522	45586.8	390401	45394.7
Rleg18DRAFT_0905	130092	5320.26	139991	5002.38	197886	3942.07	123250	5553.02	61097	6719.46	63671	7386.01
Rleg18DRAFT_0906	49240	4356.22	56455	4364.04	87644	3776.95	67356	6564.9	32122	7642.35	39423	9893
Rleg18DRAFT_0907	74871	6785.33	81185	6428.76	100421	4433.11	33839	3378.58	15963	3890.49	17565	4515.35
Rleg18DRAFT_0908	57476	8169.11	64726	8038.24	88316	6114.41	34313	5372.88	14442	5520.12	16741	6749.26
Rleg18DRAFT_0909	49213	2973.35	50755	2679.41	43810	1289.34	7730	514.524	3054	496.213	3744	641.635
Rleg18DRAFT_0910	69501	3196.67	84282	3387.16	78200	1752.03	17879	905.962	4984	616.478	7886	1028.84
Rleg18DRAFT_0911	84523	2398.73	122131	3028.5	136497	1886.94	51973	1624.97	24359	1859.08	26286	2116.01
Rleg18DRAFT_0912	106664	5554.2	116497	5300.45	194577	4935.4	59427	3409.16	33123	4638.38	35755	5281.13
Rleg18DRAFT_0913	424060	33423.5	363951	25064.7	840402	32265.6	472884	41062	277222	58760.5	252044	56349.2
Rleg18DRAFT_0914	127431	8597.85	124995	7368.88	179759	5907.89	29482	2191.45	10826	1964.33	12181	2331.22
Rleg18DRAFT_0915	192838	13874.7	153628	9658.19	262529	9201.01	23384	1853.57	7361	1424.3	7406	1511.48
Rleg18DRAFT_0916	90451	4870.86	125006	5881.89	131309	3444.4	87418	5186.24	37881	5485.88	40851	6239.95
Rleg18DRAFT_0917	76058	4147.3	108131	5151.87	172332	4577.35	91367	5488.71	37994	5571.45	37907	5863.09
Rleg18DRAFT_0918	111181	4568.42	159651	5731.94	264467	5293.39	350783	15879.4	186321	20588.8	171310	19966.6
Rleg18DRAFT_0919	140291	5220.26	191561	6228.21	297655	5395.14	79276	3249.85	27803	2782.19	29897	3155.56
Rleg18DRAFT_0920	108381	5323.86	102683	4407.23	171799	4110.75	58045	3141.22	24839	3281.26	26038	3628
Rleg18DRAFT_0921	121552	7983.73	111956	6425.19	139513	4463.61	45203	3270.93	17822	3147.99	21433	3993.13
Rleg18DRAFT_0922	170171	11134.9	134175	7671.28	200040	6375.97	87133	6281.23	30936	5443.76	38367	7121.09
Rleg18DRAFT_0923	302391	15110.8	286868	12525.5	510202	12419	215599	11869.3	117567	15799.3	121685	17248.1
Rleg18DRAFT_0924	270226	7485.15	190763	4617.02	250694	3382.55	85071	2596.06	32088	2390.28	49609	3897.81
Rleg18DRAFT_0925	51663	8958.34	56704	8591.24	110739	9353.53	12384	2365.75	5537	2581.99	7182	3532.48
Rleg18DRAFT_0926	183989	8764.73	130829	5445.59	192945	4477.21	50866	2669.53	21308	2729.74	28761	3886.31
Rleg18DRAFT_0927	67014	8544.26	51576	5745.81	70795	4396.82	84169	11822.8	32757	11231.7	40866	14779.4
Rleg18DRAFT_0928	68432	9888.4	62674	7913.13	76025	5351.19	114887	18289.3	52067	20233.1	69684	28561.8
Rleg18DRAFT_0929	151167	9708.25	107181	6014.45	97843	3060.84	62233	4403.16	32992	5698.04	32356	5894.21
Rleg18DRAFT_0930	104205	10151.2	79738	6787.15	82180	3899.61	43812	4701.98	25524	6686.66	28399	7847.25
Rleg18DRAFT_0931	210443	5168.66	204120	4380.49	204145	2442.36	74358	2012.01	26549	1753.57	32680	2276.73
Rleg18DRAFT_0932	103667	6011.98	124508	6309.11	175389	4954.57	44103	2817.77	19304	3010.63	20391	3354.3
Rleg18DRAFT_0933	11441	7935.46	10331	6261.01	26667	9009.68	20105	15362.9	6386	11911.6	9934	19544.2
Rleg18DRAFT_0934	42230	7109.38	40649	5979.36	91402	7495.38	29574	5485.05	15063	6819.54	15291	7301.85
Rleg18DRAFT_0935	69034	10687.9	77892	10537	134952	10177.4	37380	6375.72	18748	7805.8	16642	7308.39
Rleg18DRAFT_0936	102476	15725	103002	13810.5	189458	14161.5	48818	8252.95	24874	10264.7	26740	11639
Rleg18DRAFT_0937	8997	6324.63	8321	5111.02	15605	5343.53	12553	9721.76	4381	8282.16	4308	8590.13
Rleg18DRAFT_0938	12637	2169.55	18801	2820.34	19608	1639.79	14285	2701.88	7936	3664.05	6362	3098.18
Rleg18DRAFT_0939	11285	5288.69	14203	5815.95	19613	4477.31	12493	6450.2	5434	6848.55	7087	9420.96
Rleg18DRAFT_0940	214499	16829.9	230616	15810.3	634807	24261.9	143526	12406.4	65373	13793.9	69466	15460.2
Rleg18DRAFT_0941	451204	27072.2	486001	25478.9	1336751	39068.6	158518	10478.2	86291	13923.5	88415	15047.4
Rleg18DRAFT_0942	1570825	28732.1	1773722	28347.8	3620315	32256.2	377041	7597.81	230324	11329.5	227841	11821.1
Rleg18DRAFT_0943	149621	6104.52	138045	4921.23	253596	5039.98	146394	6580.25	68818	7550.81	80127	9273.09
Rleg18DRAFT_0944	110304	12182.6	104666	10100.6	182550	9821.04	31581	3842.68	13853	4114.57	14481	4536.63
Rleg18DRAFT_0945	243069	15726.9	248050	14023.2	556569	17541.2	75771	5401.02	32389	5635.64	39798	7304
Rleg18DRAFT_0946	171531	11266.4	145496	8350.05	321319	10280.3	111017	8033.29	52851	9335.34	55485	10337.3
Rleg18DRAFT_0947	217111	33916.2	238184	32511.1	529702	40307.3	354566	61021.4	174796	73432.6	181263	80319.4
Rleg18DRAFT_0948	170818	7295.51	156575	5843.04	245886	5115.44	135088	6356.22	70863	8139.06	75437	9138.87
Rleg18DRAFT_0949	359196	10628.7	448763	11602.8	853966	12308.9	678710	22125.6	358797	28551.7	358901	30123.9
Rleg18DRAFT_0950	1083267	17185.5	1026592	14230.5	2661250	20565.6	420405	7347.77	257438	10983.3	286308	12883.9
Rleg18DRAFT_0951	205297	10532.1	266484	11945.3	584503	14606.5	36625	2069.99	18073	2493.41	19198	2793.66
Rleg18DRAFT_0952	182086	11039.7	212934	11280.3	415811	12280.2	52758	3523.95	24793	4042.44	24488	4211.35
Rleg18DRAFT_0953	76861	5576.43	106345	6741.58	211590	7477.77	67986	5434.12	48390	9441.44	43627	8978.25
Rleg18DRAFT_0954	210931	57149	294488	69715.6	524398	69208	502889	150107	354851	258551	320577	246369
Rleg18DRAFT_0955	309094	26272.9	372242	27646.3	760120	31472.2	634047	59374.4	406440	92906.7	388301	93620.9
Rleg18DRAFT_0956	171657	10784.5	214626	11781.9	441147	13500.5	337405	23353.4	195768	33076	195189	34784.1
Rleg18DRAFT_0957	313342	12694.7	400819	14188.8	784870	15489.2	145113	6476.95	89280	9727.27	87609	10067.9
Rleg18DRAFT_0958	153811	10337.5	188098	11046	405959	13290.4	66201	4901.77	30532	5518.44	35380	6744.85
Rleg18DRAFT_0959	85895	6832.18	118847	8259.88	237766	9212.31	24487	2145.79	10944	2340.99	13771	3107.01
Rleg18DRAFT_0960	647050	20971.6	661157	18723.8	1641578	25916.9	69375	2477.18	35634	3105.93	42152	3875.24
Rleg18DRAFT_0961	80819	4815.8	104663	5449.32	160579	4660.91	33425	2194.25	12821	2054.52	15113	2554.42
Rleg18DRAFT_0962	216880	32419.7	257574	33642.3	589445	42920.1	86471	14240.3	48962	19682.6	46714	19807.2
Rleg18DRAFT_0963	332447	6805.92	382427	6840.81	795106	7928.97	206181	4650.22	101445	5585.06	100683	5846.65
Rleg18DRAFT_0964	34117	4585.95	51584	6058.53	81921	5363.9	21386	3167	9626	3479.66	10590	4037.76
Rleg18DRAFT_0965	26013	1577.15	41300	2187.89	69040	2038.97	12120	809.552	6532	1065.03	6594	1134.01
Rleg18DRAFT_0966	28423	3159.32	42396	4117.58	56551	3061.9	14265	1746.85	7472	2233.54	7755	2445.07
Rleg18DRAFT_0967	224070	8128.38	262963	8335.06	500152	8837.9	353508	14128	187790	18320	205004	21094.5
Rleg18DRAFT_0968	367136	132628	384734	121440	1419304	249752	460346	183211	225439	219012	270328	277003
Rleg18DRAFT_0969	244114	86386.2	240635	74405.5	882516	152125	450719	175719	225956	215035	205693	206470
Rleg18DRAFT_0970	19006	7011.98	16855	5433.42	17563	3156.28	6024	2448.47	1800	1785.89	1643	1719.39
Rleg18DRAFT_0971	142875	6117.15	122757	4592.33	211842	4418.07	88190	4159.8	33381	3843.48	39242	4765.74
Rleg18DRAFT_0972	58777	5173.56	71537	5501.82	100051	4289.73	35358	3428.7	16066	3802.96	16811	4197.22
Rleg18DRAFT_0973	68440	41885.2	87933	47021.5	200582	59795.6	63096	42541.4	29205	48066.2	31308	54349.1
Rleg18DRAFT_0974	1742512	61040.6	1982964	60694.8	4574940	78064.8	1068416	41232.8	567859	53495.3	590657	58690.1
Rleg18DRAFT_0975	55123	6778.94	88145	9471.54	122687	7349.44	24590	3331.56	11913	3939.88	13715	4784.22
Rleg18DRAFT_0976	243912	7168.51	312392	8022.14	592450	8481.54	208020	6735.36	119737	9463.61	118327	9864.3
Rleg18DRAFT_0977	91824	5941.13	122729	6938.32	184377	5810.95	62545	4458.26	17137	2981.81	20200	3707.24
Rleg18DRAFT_0978	205184	7586.1	258034	8335.78	468412	8435.88	51440	2095.25	17423	1732.33	24139	2531.52
Rleg18DRAFT_0979	50268	3158.13	80392	4413.12	119523	3657.78	30541	2113.89	15129	2556.12	16883	3008.67
Rleg18DRAFT_0980	146703	9117.65	188187	10219.5	378186	11449.2	66253	4536.38	33270	5560.7	40091	7067.68
Rleg18DRAFT_0981	38027	2782.22	56460	3609.4	84921	3026.51	11747	946.862	5025	988.709	5804	1204.52
Rleg18DRAFT_0982	30084	8994.05	49943	13046.3	71085	10352	10738	3536.74	4774	3838.27	4693	3979.76
Rleg18DRAFT_0983	34291	5356.8	41578	5675.22	72791	5538.98	12575	2164.18	4885	2052.21	5096	2258.09
Rleg18DRAFT_0984	19663	2066.4	30600	2809.83	56752	2905.18	9716	1124.89	4212	1190.38	4079	1215.92
Rleg18DRAFT_0985	251682	18570.9	310943	20047.3	558497	20073.7	156955	12759	90695	17996.8	86351	18073.2
Rleg18DRAFT_0986	88839	16046.5	108094	17059.7	210387	18510.7	19399	3860.26	9289	4512.1	10098	5173.67
Rleg18DRAFT_0987	328793	11541	377530	11578.9	845978	14464.6	130943	5063.64	70607	6665.02	77462	7712.52
Rleg18DRAFT_0988	33514	6316.64	36194	5960.61	72850	6688.32	16586	3443.99	6706	3399.04	8584	4589.19
Rleg18DRAFT_0989	31518	6354.89	32708	5762.32	54685	5370.87	26804	5954	12748	6912.33	14668	8388.93
Rleg18DRAFT_0990	71994	7343.37	72644	6474.3	142347	7072.52	53680	6032.14	21635	5934.56	21274	6155.09
Rleg18DRAFT_0991	36187	6212.68	41134	6170.52	60888	5091.96	14751	2790.02	7192	3320.54	6142	2991.04
Rleg18DRAFT_0992	521923	18064.1	602204	18211.6	1278110	21547.9	223834	8534.86	111688	10395.6	117902	11574.9
Rleg18DRAFT_0993	98927	10210.7	95847	8643.93	216050	10862.3	43133	4904.65	18227	5059.25	18313	5361.48
Rleg18DRAFT_0994	75625	8352.45	86642	8361.25	129046	6942.57	32237	3922.5	12061	3582.32	14196	4447.34
Rleg18DRAFT_0995	299378	39031.6	321851	36664.5	734883	46670.4	247994	35620.3	126067	44200.8	140685	52027.2
Rleg18DRAFT_0996	127574	15048.5	131656	13569.6	301758	17338.7	73872	9599.98	38350	12165.5	34580	11570.2
Rleg18DRAFT_0997	210138	11754.1	208321	10181.5	354417	9656.68	62000	3820.66	28006	4212.79	30829	4891.39
Rleg18DRAFT_0998	99499	8416.14	123797	9149.52	267368	11016.2	26824	2499.64	11132	2532.21	12232	2934.8
Rleg18DRAFT_0999	815397	31419.9	1030492	34695.6	2159250	40529	121439	5155.3	62295	6455.37	72039	7873.89
Rleg18DRAFT_1000	192866	21301.2	192020	18530.6	591265	31809.6	32706	3979.57	16677	4953.35	19437	6089.25
Rleg18DRAFT_1001	213185	25319.3	294925	30605.6	596786	34525.6	56354	7373.6	33374	10659.5	29297	9869.72
Rleg18DRAFT_1002	48929	12296	59028	12961.4	124740	15269.7	13939	3859.14	5857	3958.28	7133	5084.61
Rleg18DRAFT_1003	324985	22273.6	406475	24342	891656	29768.2	85459	6452.76	41897	7722.24	43486	8454.02
Rleg18DRAFT_1004	101218	4546.93	135685	5325.82	228786	5006.3	66935	3312.64	33604	4059.61	31076	3959.79
Rleg18DRAFT_1005	273275	10600.8	312195	10581.8	655322	12382.9	41742	1783.91	16942	1767.41	20427	2247.66
Rleg18DRAFT_1006	249536	6990.21	326678	7995.98	625553	8535.88	110882	3421.99	48714	3669.81	59485	4726.63
Rleg18DRAFT_1007	106710	13408.3	81439	8941.19	319296	19542.9	60949	8437.14	43542	14713.3	50183	17885.9
Rleg18DRAFT_1008	558411	23616.6	658199	24322.9	1539770	31721	280262	13058.3	139820	15902.5	140448	16848.7
Rleg18DRAFT_1009	417944	16396.2	503760	17268.1	1076412	20569.9	134217	5800.87	67058	7074.72	69754	7762.14
Rleg18DRAFT_1010	34063	7291.99	47646	8912.17	102993	10739.8	10853	2559.6	5164	2972.91	5291	3212.83
Rleg18DRAFT_1011	81699	2357.17	114161	2877.96	184104	2587.4	53926	1714.08	24673	1914.38	29779	2437.08
Rleg18DRAFT_1012	124973	3283.37	150131	3446.42	185106	2368.93	44928	1300.41	21659	1530.29	20067	1495.45
Rleg18DRAFT_1013	144780	6641.48	127650	5116.48	145687	3255.4	32044	1619.43	17198	2121.62	14614	1901.57
Rleg18DRAFT_1014	11745	8146.31	15303	9274.25	25131	8490.73	12357	9442.37	4945	9223.74	5153	10138.1
Rleg18DRAFT_1015	68364	3386.94	71897	3112.32	136906	3303.92	20339	1110.12	9726	1295.83	9999	1405.15
Rleg18DRAFT_1016	166462	19635.7	250677	25836.8	429077	24654.3	55172	7169.84	36159	11470.4	30536	10217.1
Rleg18DRAFT_1017	315117	28311.5	336124	26386.7	905719	39638	97760	9676.36	49944	12067.2	54335	13847
Rleg18DRAFT_1018	30511	3245.76	42832	3981.28	73976	3833.35	13014	1525.22	5462	1562.59	6709	2024.44
Rleg18DRAFT_1019	7759	5241.85	8117	4791.46	12704	4180.67	2160	1607.65	770	1398.95	1276	2445.21
Rleg18DRAFT_1020	31877	14545.9	38026	15161.4	97458	21662.5	22428	11275	10454	12828.6	9466	12252.3
Rleg18DRAFT_1021	8241	3664.07	7823	3039.14	11309	2449.26	2471	1210.36	540	645.669	497	626.796
Rleg18DRAFT_1022	160994	27368.9	194478	28887.7	416953	34527.3	45265	8477.55	24429	11168.3	29914	14424.8
Rleg18DRAFT_1023	12190	8235.35	13020	7685.71	26591	8750.65	5171	3848.69	2962	5381.41	3546	6795.22
Rleg18DRAFT_1024	74911	6800.8	91280	7240.77	159520	7054.35	73180	7319.26	34417	8402.73	32276	8311.52
Rleg18DRAFT_1025	257956	6568.2	316514	7041.87	446794	5541.6	108018	3030.1	51244	3508.94	46083	3328.34
Rleg18DRAFT_1026	67215	16415.6	68541	14626.3	68827	8187.96	29686	7987.32	9528	6257.83	8875	6148.15
Rleg18DRAFT_1027	53684	6745.49	44160	4848.33	44185	2704.4	10103	1398.55	4414	1491.54	4237	1510.13
Rleg18DRAFT_1028	360358	7676.4	240856	4483.07	246366	2556.42	114068	2676.99	33032	1892.3	42143	2546.45
Rleg18DRAFT_1029	369157	10650.9	263692	6647.6	252450	3547.94	94783	3012.76	25784	2000.58	37254	3048.83
Rleg18DRAFT_1030	78731	5075.06	70453	3968.16	69692	2188.29	23074	1638.62	8056	1396.52	10878	1988.98
Rleg18DRAFT_1031	16179	3951.31	17732	3783.92	14247	1694.88	2822	759.288	1419	931.976	1788	1238.64
Rleg18DRAFT_1032	228925	9231.51	183500	6465.61	163766	3216.85	73197	3251.87	23287	2525.37	22698	2596.29
Rleg18DRAFT_1033	124545	8274.35	133081	7725.34	194295	6287.76	37923	2775.68	9402	1679.81	14213	2678.43
Rleg18DRAFT_1034	22213	6384.07	27564	6921.93	49204	6888.4	6619	2095.77	1776	1372.67	2251	1835.07
Rleg18DRAFT_1035	69029	3671.66	79830	3710.14	109540	2838.12	31189	1827.64	8992	1286.23	10257	1547.52
Rleg18DRAFT_1036	47316	6215.59	81268	9327.98	63319	4051.68	26303	3806.62	7777	2747.38	7796	2904.91
Rleg18DRAFT_1037	17109	5973.21	25287	7713.91	17092	2906.72	7866	3025.5	2146	2014.86	1350	1336.91
Rleg18DRAFT_1038	28641	5643.56	34581	5953.84	25804	2476.73	10974	2382.27	4386	2324.16	3999	2235.13
Rleg18DRAFT_1039	45335	6776.78	78614	10268	71998	5242.49	32397	5335.25	10953	4403.07	11043	4682.35
Rleg18DRAFT_1040	8337	2409.39	17442	4404.4	19948	2808.17	10724	3414.39	4129	3209.03	3587	2940.45
Rleg18DRAFT_1041	61964	10331.3	100353	14619.7	125776	10215	66267	12172.3	34414	15430.6	29975	14176.2
Rleg18DRAFT_1042	213389	24667.7	268184	27088.4	649999	36601.3	49389	6289.95	27987	8700.53	27722	9090.08
Rleg18DRAFT_1043	29990	2751.46	43478	3485.38	70910	3168.99	12369	1250.2	3475	857.381	3822	994.634
Rleg18DRAFT_1044	208624	14021.4	277394	16289.9	535109	17518.5	556848	41231.1	351126	63463.5	321778	61343.8
Rleg18DRAFT_1045	265853	11973.7	303868	11958.2	521789	11447.5	654268	32464.1	418195	50652.3	355527	45419.9
Rleg18DRAFT_1046	213246	9221.14	255009	9635.04	432561	9111.25	408861	19477.8	258511	30061.8	251980	30906.9
Rleg18DRAFT_1047	2252975	114229	2791068	123648	5680348	140289	2307991	128919	1423266	194062	1328016	190990
Rleg18DRAFT_1048	274716	11998.9	313565	11966.8	637350	13560.1	126556	6089.76	51901	6096.29	58119	7200.49
Rleg18DRAFT_1049	156512	7049.12	158026	6218.85	359794	7893.48	69468	3446.93	29883	3619.46	31625	4040.21
Rleg18DRAFT_1050	127764	27017.3	153293	28323.7	323034	33274.3	54003	12580.9	27559	15672.2	30374	18218.9
Rleg18DRAFT_1051	106397	7041.68	108181	6255.93	225610	7273.31	65495	4775.46	25318	4506.18	29577	5552.48
Rleg18DRAFT_1052	174769	10901	181052	9867.35	405227	12312	537273	36919.7	291898	48962.9	316595	56013.6
Rleg18DRAFT_1053	83474	21285.8	78581	17508.6	325752	40462.6	66616	18714.5	39074	26795.4	40801	29511.8
Rleg18DRAFT_1054	1313736	183711	1819765	222349	4848431	330259	654522	100835	356808	134182	299548	118817
Rleg18DRAFT_1055	364199	53068.9	487960	62126.9	893394	63412	931951	149608	556222	217963	508160	210033
Rleg18DRAFT_1056	1690484	35274.3	1934670	35273.5	4360539	44321.5	4784276	109982	2715869	152401	2628865	155597
Rleg18DRAFT_1057	85303	10271.9	85176	8961.84	158822	9315.87	49606	6580.81	19543	6328.63	19495	6658.79
Rleg18DRAFT_1058	182046	7951.31	164636	6283.14	295655	6290.28	51717	2488.57	20555	2414.39	27171	3366.27
Rleg18DRAFT_1059	183620	13266.5	189717	11976.7	301328	10604.8	71823	5716.89	25870	5026.5	35063	7185.75
Rleg18DRAFT_1060	97237	10739.4	125888	12148.6	233935	12585.5	141625	17232.5	58572	17396.9	68602	21491.7
Rleg18DRAFT_1061	294776	18320.4	324164	17603.7	681212	20623.1	215247	14738.1	100743	16838	116926	20613
Rleg18DRAFT_1062	1295875	87775	1559711	92309.5	3902102	128746	501539	37425.9	248738	45308.8	280578	53907.4
Rleg18DRAFT_1063	648108	36369.5	692068	33933.8	1735022	47426.6	144505	8933.72	76844	11596.6	82581	13144.9
Rleg18DRAFT_1064	292325	21032.8	381539	23986.3	762014	26706.7	358438	28412.2	208576	40357.8	208200	42491.1
Rleg18DRAFT_1065	298487	27677.8	360334	29194.8	786334	35517.3	365838	37372.8	205601	51270.1	197165	51858.8
Rleg18DRAFT_1066	283425	19816.8	251952	15392.5	581899	19818.5	239510	18449.3	136786	25720	148807	29512.5
Rleg18DRAFT_1067	123882	7754.9	143197	7832.43	288340	8792.25	133868	9232.19	63061	10616	64947	11532.2
Rleg18DRAFT_1068	448715	20583.9	415598	16658	903947	20198.8	194807	9845.11	94945	11712.8	101929	13263
Rleg18DRAFT_1069	2311689	51193.6	2945391	56993.2	5896100	63603.1	1644671	40125.9	1003191	59745.1	930652	58460.1
Rleg18DRAFT_1070	436532	21262.5	589957	25108	1160659	27537.8	442114	23724.2	281709	36900.4	262085	36209.8
Rleg18DRAFT_1071	251924	28002.2	345123	33519	763621	41345.5	189775	23239.3	122886	36733.2	116778	36818.9
Rleg18DRAFT_1072	211034	13404.1	220257	12223.9	537039	16615.7	127524	8923.54	83415	14248.3	77885	14032.2
Rleg18DRAFT_1073	56070	3306.98	61147	3151.16	175383	5038.66	50461	3278.81	38962	6179.8	36213	6058.31
Rleg18DRAFT_1074	64938	2865.2	93270	3595.77	209632	4505.47	96489	4690.22	50039	5937.41	50275	6292.07
Rleg18DRAFT_1075	1244323	50177.9	1360399	47933.6	3256546	63968.2	8281341	367909	5444122	590391	5123369	586032
Rleg18DRAFT_1076	148573	3098.94	181042	3299.49	260950	2651.29	64866	1490.56	28544	1601.11	32528	1924.49
Rleg18DRAFT_1077	270999	19579.6	340707	21508.6	686427	24157.8	211824	16860.6	122367	23775.7	126938	26014.5
Rleg18DRAFT_1078	97438	5650.74	130570	6616.29	193033	5453	112130	7164.05	62771	9789.68	58004	9541.6
Rleg18DRAFT_1079	249250	15326.2	338653	18194.8	640074	19171.5	200630	13591.1	110138	18212.5	116246	20275.1
Rleg18DRAFT_1080	1048490	42778.3	1055031	37611.3	2807595	55798.3	452950	20359.6	257058	28204.8	238849	27642
Rleg18DRAFT_1081	50378	8164.04	71628	10142.4	140814	11115.7	33508	5982.36	13112	5714.34	18518	8512.26
Rleg18DRAFT_1082	1279401	63566.6	1418256	61570.3	3224579	78041	1223280	66958.9	741432	99066.4	770916	108647
Rleg18DRAFT_1083	1644625	61726.7	1831160	60051.9	3593722	65701.8	1777575	73501.1	1115957	112638	1101080	117223
Rleg18DRAFT_1084	1056521	40352.5	952540	31788.5	2900633	53965	1576057	66316.9	826016	84842.5	799338	86598.2
Rleg18DRAFT_1085	426070	34523.5	458506	32461.9	1162583	45886.5	808185	72144.8	404767	88200.7	389679	89562.8
Rleg18DRAFT_1086	191039	17075.3	220368	17210.3	463093	20162.4	482944	47555.7	289654	69623.9	272155	69000
Rleg18DRAFT_1087	686821	24657.2	709686	22261.9	1722886	30129	1298539	51358.9	764817	73839.9	698910	71171.9
Rleg18DRAFT_1088	136368	27819	159540	28437.6	280171	27840.6	286015	64280.3	164798	90409.4	163268	94474.9
Rleg18DRAFT_1089	95207	19890.2	105072	19180.1	260608	26520.7	384131	88411.6	198949	111775	188360	111621
Rleg18DRAFT_1090	412796	22092.2	437321	20450.2	995999	25965	2331256	137453	1322681	190367	1289550	195762
Rleg18DRAFT_1091	57924	5488.52	54593	4519.89	71571	3303.4	55707	5815.23	27911	7112.22	27476	7384.77
Rleg18DRAFT_1092	73992	6447.33	92449	7038.68	88480	3755.49	43177	4144.84	17543	4110.85	17643	4360.67
Rleg18DRAFT_1093	54361	6242.5	86537	8682.95	147194	8233.57	25343	3206.19	8731	2696.3	10126	3298.34
Rleg18DRAFT_1094	30396	3156.08	44319	4020.83	71186	3600.42	20541	2349.7	8704	2430.43	6728	1981.54
Rleg18DRAFT_1095	79404	3391.28	102850	3838.14	164952	3431.68	47125	2217.34	25249	2900.01	24786	3002.72
Rleg18DRAFT_1096	75636	3868.8	93769	4190.85	187916	4682.08	92168	5193.84	39093	5377.49	42945	6230.85
Rleg18DRAFT_1097	96757	4357.82	139882	5504.82	201570	4422.22	115737	5742.74	57642	6981.66	63050	8054.87
Rleg18DRAFT_1098	155027	5554.05	208980	6541.86	339658	5927.5	261472	10320.2	135843	13088	129654	13175.7
Rleg18DRAFT_1099	58837	8573.37	76486	9738.17	101967	7237.49	861067	138229	534387	209406	488814	202037
Rleg18DRAFT_1100	82354	5136.74	106679	5814.02	107304	3260.21	3082327	211808	1923257	322607	1860831	329228
Rleg18DRAFT_1101	39401	5337.59	53573	6341.3	61173	4036.69	1343469	200505	858778	312861	797585	306479
Rleg18DRAFT_1102	6273	2175.47	9460	2866.58	10201	1723.25	8914	3405.73	5022	4683.68	3514	3456.74
Rleg18DRAFT_1103	15441	3522.98	25490	5081.58	15362	1707.3	8508	2138.56	1738	1066.39	1387	897.63
Rleg18DRAFT_1104	468985	24643	649828	29835	1242979	31814.5	128031	7411.55	70670	9986.24	76228	11361.5
Rleg18DRAFT_1105	231283	5297.8	277655	5557.15	581987	6493.7	114389	2886.66	52905	3258.98	56631	3679.53
Rleg18DRAFT_1106	250407	9542.96	271441	9038.71	653282	12127.3	118041	4955.98	54791	5615.37	62878	6797.07
Rleg18DRAFT_1107	132306	7965.9	170628	8976.35	303414	8898.53	37202	2467.64	20292	3285.59	20423	3487.88
Rleg18DRAFT_1108	201599	43157	255520	47795	514781	53680	126991	29949.9	68849	39636.3	69155	41992.6
Rleg18DRAFT_1109	234417	9196.33	283750	9726.48	644446	12315.1	246642	10659.9	120131	12674	136615	15202.3
Rleg18DRAFT_1110	95791	5890.11	150521	8087.05	235599	7056.66	64626	4377.9	35043	5794.72	31560	5504.56
Rleg18DRAFT_1111	98893	8748.98	136559	10556.2	213898	9217.77	45753	4459.35	24934	5932.21	24505	6149.4
Rleg18DRAFT_1112	253852	9189.52	260685	8245.61	548319	9668.81	310545	12385	201431	19609.7	184008	18894.5
Rleg18DRAFT_1113	144911	23931	162431	23438.1	294341	23677.5	95505	17375.8	57630	25594.1	49333	23109.1
Rleg18DRAFT_1114	928830	28915.4	886154	24104.4	1709440	25922.3	339016	11627.1	208830	17483.1	189598	16742.2
Rleg18DRAFT_1115	262513	26619.7	241094	21361.5	522743	25820.7	101615	11351.9	58063	15833.8	59713	17175.4
Rleg18DRAFT_1116	128285	5506.08	147024	5513.78	302606	6326.61	140991	6666.81	80009	9235.03	87176	10613.3
Rleg18DRAFT_1117	37518	2026.67	59312	2799.5	69030	1816.39	37982	2260.38	21187	3077.83	22402	3432.54
Rleg18DRAFT_1118	30553	1698.04	50954	2474.38	55482	1502.01	8263	505.931	4458	666.294	5074	799.89
Rleg18DRAFT_1119	45905	3183.96	66779	4047.08	125552	4241.88	21207	1620.49	12520	2335.31	12514	2462.01
Rleg18DRAFT_1120	14798	10128.8	20023	11975.1	33442	11150	8838	6664.53	4409	8115.75	4559	8851.39
Rleg18DRAFT_1121	19790	5121.76	31800	7191.09	39924	5033.09	15028	4284.84	7279	5066.14	6380	4683.6
Rleg18DRAFT_1122	14987	3998.06	29073	6776.71	22687	2948.08	7801	2292.69	3187	2286.38	4346	3288.6
Rleg18DRAFT_1123	19253	4909.5	27161	6051.72	43423	5393.69	22078	6202.39	9064	6215.72	9786	7078.33
Rleg18DRAFT_1124	20090	4583.68	26502	5283.32	21619	2402.69	9820	2468.34	5643	3462.4	4021	2602.28
Rleg18DRAFT_1125	14991	4560.41	17370	4617.08	21302	3156.61	7492	2510.91	2538	2076.33	2696	2326.37
Rleg18DRAFT_1126	151001	5257.73	137898	4195.38	162044	2748.39	38333	1470.45	15921	1490.81	18298	1807.21
Rleg18DRAFT_1127	58702	4137.76	59745	3679.67	64762	2223.62	24767	1923.3	9822	1861.85	7848	1569.13
Rleg18DRAFT_1128	36105	10434.3	19966	5041.76	23878	3361.41	9851	3136.44	4955	3851	5536	4538.15
Rleg18DRAFT_1129	44051	7874.66	35761	5585.73	39543	3443.28	27827	5480.28	16870	8110.06	16136	8181.98
Rleg18DRAFT_1130	66293	5201.44	63525	4355.06	59853	2287.54	42760	3696.18	19084	4026.78	19072	4244.62
Rleg18DRAFT_1131	52307	3286.24	51303	2816.28	40773	1247.78	61247	4239.2	25046	4231.65	29685	5290.08
Rleg18DRAFT_1132	18895	3809.75	22295	3927.82	26309	2583.93	10396	2309.28	4864	2637.4	4416	2525.6
Rleg18DRAFT_1133	21921	6442.53	21543	5532.18	32678	4678.2	10643	3446.04	6814	5385.56	7936	6615.82
Rleg18DRAFT_1134	37704	7373.52	39554	6758.84	76159	7254.98	20281	4369.55	13566	7134.64	13534	7507.58
Rleg18DRAFT_1135	70399	2446.32	91048	2764.47	154942	2622.67	40298	1542.73	18722	1749.57	20666	2037
Rleg18DRAFT_1136	25047	2481.79	35538	3076.78	42949	2072.96	18823	2054.75	8531	2273.23	8884	2496.92
Rleg18DRAFT_1137	94919	10351.5	111169	10593.2	184693	9811.34	21437	2575.58	7697	2257.38	8138	2517.42
Rleg18DRAFT_1138	54716	4433.52	89625	6345.38	101887	4021.43	22116	1974.24	8784	1914.08	6756	1552.78
Rleg18DRAFT_1139	61797	2919.77	91351	3771.29	127132	2925.93	18632	969.843	9006	1144.32	9299	1246.25
Rleg18DRAFT_1140	50902	2251.63	76538	2958.24	73472	1583.11	27437	1337.08	9447	1123.8	11418	1432.64
Rleg18DRAFT_1141	80134	3194.3	105418	3671.7	91120	1769.29	81842	3594.14	36828	3947.93	40956	4630.87
Rleg18DRAFT_1142	57141	3165.57	71518	3461.89	58508	1578.87	46916	2863.42	20365	3034.04	17691	2779.98
Rleg18DRAFT_1143	60200	3688.57	82718	4428.49	77546	2314.45	39529	2668.32	20754	3419.76	21724	3775.62
Rleg18DRAFT_1144	43229	2093.82	51981	2199.9	61489	1450.74	36883	1968.12	20270	2640.29	21594	2966.77
Rleg18DRAFT_1145	5918	3206.81	7607	3601.68	8316	2195.03	1595	952.179	1785	2601.17	1827	2808.17
Rleg18DRAFT_1146	74348	6478.35	106217	8086.92	126350	5362.87	25166	2415.84	14838	3476.99	12877	3182.7
Rleg18DRAFT_1147	65525	6803.6	72583	6585.07	85743	4336.68	22355	2557.21	10621	2965.72	9345	2752.31
Rleg18DRAFT_1148	155584	8759.15	136034	6691.74	222059	6089.66	68398	4242.29	28982	4387.92	29372	4690.48
Rleg18DRAFT_1149	144209	7694.08	121669	5672.03	203293	5283.41	64490	3790.68	27597	3959.67	28569	4323.61
Rleg18DRAFT_1150	104533	7648.09	84531	5403.93	109418	3899.56	41011	3305.67	11008	2165.91	13189	2737.15
Rleg18DRAFT_1151	269750	8792.2	224489	6393.31	323253	5132.23	171834	6170.29	76062	6667.1	82837	7658.56
Rleg18DRAFT_1152	111542	5638.87	88221	3896.91	122783	3023.56	57945	3227.23	23513	3196.65	25671	3681.15
Rleg18DRAFT_1153	73733	4247.6	67814	3413.46	88270	2476.98	42605	2703.97	14596	2261.25	16455	2688.84
Rleg18DRAFT_1154	61377	3774.02	58387	3136.96	79977	2395.47	35815	2426.18	13327	2203.76	14859	2591.64
Rleg18DRAFT_1155	60080	4200.74	66002	4032.25	84427	2875.44	32297	2487.82	10768	2024.72	12981	2574.49
Rleg18DRAFT_1156	59487	2930.4	97028	4176.35	105145	2523.02	50844	2759.34	14422	1910.57	18414	2573
Rleg18DRAFT_1157	87284	1799.64	192462	3467.3	160427	1611.23	67836	1540.89	20558	1139.9	21008	1228.64
Rleg18DRAFT_1158	73679	3041.88	114490	4130.1	121137	2436.14	50444	2294.39	23396	2597.6	24898	2915.74
Rleg18DRAFT_1159	41030	2056.24	51247	2244.06	59110	1442.98	22545	1244.75	6499	875.893	9648	1371.5
Rleg18DRAFT_1160	54482	2699.19	82804	3584.47	80252	1936.7	27224	1485.91	10654	1419.47	11492	1614.96
Rleg18DRAFT_1161	38548	1856.72	61257	2578.07	74265	1742.44	16981	901.091	7154	926.674	8401	1147.79
Rleg18DRAFT_1162	12176	2399.22	17658	3040.19	15333	1471.7	4262	925.207	613	324.832	1490	832.795
Rleg18DRAFT_1163	26142	3685.37	31801	3917.22	34984	2402.37	21676	3366.53	8561	3245.64	7629	3050.68
Rleg18DRAFT_1164	40642	4606.08	39469	3908.47	51955	2868.21	24277	3031.18	10813	3295.61	14025	4508.64
Rleg18DRAFT_1165	58035	10482.5	86516	13654.2	127762	11241	11327	2253.99	5179	2515.68	5915	3030.52
Rleg18DRAFT_1166	75098	8138.72	92254	8735.9	129075	6813.92	8176	976.178	5383	1568.86	4369	1343.06
Rleg18DRAFT_1167	105628	4079.25	116314	3924.89	122810	2310.27	24715	1051.53	6758	701.863	9905	1085.03
Rleg18DRAFT_1168	67973	2410.32	104986	3252.86	87253	1507.12	20679	807.846	5963	568.639	6072	610.741
Rleg18DRAFT_1169	11861	2706.17	14061	2803.14	13890	1543.7	3135	788.01	519	318.445	888	574.69
Rleg18DRAFT_1170	147555	16296.8	170223	16427.1	331313	17824.4	40114	4880.95	16359	4858.9	17574	5505.61
Rleg18DRAFT_1171	62185	6418.36	84302	7602.75	170688	8581.61	11165	1269.57	4145	1150.52	3102	908.169
Rleg18DRAFT_1172	36811	3450.28	53535	4384.38	94789	4327.74	6804	702.588	3639	917.257	3293	875.496
Rleg18DRAFT_1173	26475	5358.86	45280	8008.23	94467	9314.15	242883	54161.8	146570	79783.6	193861	111305
Rleg18DRAFT_1174	44786	11094.1	48195	10431.5	169309	20429.5	22173	6051.1	10551	7028.72	12130	8523.09
Rleg18DRAFT_1175	36635	5081.99	49901	6048.41	123917	8373.29	32666	4992.22	14202	5298.1	16227	6385.02
Rleg18DRAFT_1176	161516	6498.1	231729	8146.02	454210	8901.32	53480	2370.4	27329	2956.84	31848	3634.45
Rleg18DRAFT_1177	48433	3513.92	65320	4140.86	141335	4994.9	21235	1697.31	8220	1603.82	7732	1591.21
Rleg18DRAFT_1178	80725	3490.69	121913	4606.25	237388	5000.22	30328	1444.8	17695	2057.72	19364	2375.12
Rleg18DRAFT_1179	28996	4189.91	52732	6657.87	55706	3920.99	13167	2096.11	2338	908.54	3396	1391.94
Rleg18DRAFT_1180	31004	2622.48	42140	3114.46	54345	2239.14	25975	2420.53	6848	1557.72	7576	1817.69
Rleg18DRAFT_1181	806016	51573	855164	47810.4	1960768	61112.8	664555	46845.7	369165	63523.1	385366	69942.1
Rleg18DRAFT_1182	92863	6626.5	144194	8990.48	199917	6948.94	42934	3375.23	14122	2710.01	13934	2820.36
Rleg18DRAFT_1183	172967	9171.99	212401	9841.27	375262	9693.08	98484	5753.42	49461	7053.36	51892	7805.25
Rleg18DRAFT_1184	176615	5855.63	261516	7575.98	457322	7385.76	107528	3927.6	49420	4406.38	49360	4642.03
Rleg18DRAFT_1185	134890	6461.29	154124	6450.66	267435	6240	84812	4475.66	28218	3634.95	28395	3858.05
Rleg18DRAFT_1186	121786	6878.71	137482	6785	224384	6173.46	61646	3835.96	23393	3553.27	23608	3782.29
Rleg18DRAFT_1187	517782	25009.2	652564	27540.4	1254161	29507.6	164706	8764.41	78078	10141.8	98777	13533.1
Rleg18DRAFT_1188	77351	4178.39	112983	5332.74	135235	3558.44	41946	2496.28	18364	2667.74	18860	2889.82
Rleg18DRAFT_1189	69038	2356.53	115100	3432.84	122281	2033.15	43640	1641.08	17626	1617.97	21220	2054.55
Rleg18DRAFT_1190	41186	2112.91	67384	3020.52	61814	1544.7	17987	1016.6	4911	677.538	5934	863.506
Rleg18DRAFT_1191	53939	2895.66	88109	4132.95	93831	2453.69	28620	1692.68	13687	1976	12801	1949.29
Rleg18DRAFT_1192	58700	3884.94	82460	4768.53	87932	2834.79	33838	2467.24	16870	3002.58	17114	3212.81
Rleg18DRAFT_1193	165534	6322.36	181190	6046.73	444261	8265.28	182963	7698.66	87083	8944.54	93757	10157.4
Rleg18DRAFT_1194	207238	5900.65	264887	6590	489249	6785.59	99364	3116.88	47646	3648.29	49316	3982.95
Rleg18DRAFT_1195	139408	10242.9	155835	10004.5	370516	13260.8	95768	7752.05	39988	7901.3	46357	9661.35
Rleg18DRAFT_1196	161583	3991.23	189720	4094.66	448820	5400.2	48550	1321.17	17134	1138.16	16560	1160.27
Rleg18DRAFT_1197	28598	4861.65	47416	7043.15	59307	4911.12	12516	2344.08	4935	2256.15	5854	2822.84
Rleg18DRAFT_1198	233808	3471.08	369985	4799.36	496863	3593.1	132322	2164.2	56618	2260.44	59810	2518.64
Rleg18DRAFT_1199	103421	11495.6	103328	10035.4	161314	8734.19	33859	4146.27	16861	5040.1	19678	6204.27
Rleg18DRAFT_1200	184875	14311.3	202140	13672.5	437359	16491.7	84838	7235.2	41831	8708.25	43403	9530.29
Rleg18DRAFT_1201	573140	16536.1	553473	13952.9	1203522	16914.3	248692	7904.88	138347	10734.4	131048	10724.8
Rleg18DRAFT_1202	1809077	142588	2143793	147639	4558937	175031	1013181	87977.6	624195	132306	638496	142748
Rleg18DRAFT_1203	344246	54265.5	375602	51734.2	790643	60710.4	1441334	250311	761492	322815	828752	370567
Rleg18DRAFT_1204	1512716	55809.4	1728599	55723.5	3789087	68094.5	889054	36135.8	474253	47053.6	503163	52655.7
Rleg18DRAFT_1205	195532	30004.6	229383	30755.7	462691	34585	153192	25898	83622	34508.2	86008	37436.5
Rleg18DRAFT_1206	88219	3115.51	104463	3223.47	221183	3804.92	30485	1186.08	16897	1604.76	19740	1977.42
Rleg18DRAFT_1207	132334	6749.02	160753	7163.45	306394	7611.61	89481	5027.59	40693	5581.12	43032	6225.11
Rleg18DRAFT_1208	102000	6575	124595	7017.63	264435	8303.13	143186	10168.5	64004	11095.2	73353	13412.2
Rleg18DRAFT_1209	49050	5522.89	67391	6630.15	126831	6956.32	87144	10810	45962	13917.4	49477	15802.2
Rleg18DRAFT_1210	550632	9802.81	652202	10145.3	1389516	12049.8	1100633	21587	651253	31179.7	616934	31154
Rleg18DRAFT_1211	171383	17481	214140	19085	585364	29083.9	116626	13105.5	60756	16665.6	63753	18445.3
Rleg18DRAFT_1212	50358	4042.62	61699	4327.79	103755	4057.24	53086	4694.98	21231	4583.5	24102	5488.25
Rleg18DRAFT_1213	1404955	25752.5	1588812	25446.2	3821359	34119.4	860817	17383.1	420376	20721.8	453442	23575.7
Rleg18DRAFT_1214	251903	97066.4	346710	116734	821942	154278	62955	26725.5	27346	28337.5	30260	33074.3
Rleg18DRAFT_1215	435537	145234	626366	182502	1554495	252500	84325	30978.5	44701	40086.2	43674	41309.9
Rleg18DRAFT_1216	88663	15374.1	115924	17563.7	190941	16127.8	16297	3113.26	6299	2937.33	7234	3558.06
Rleg18DRAFT_1217	73571	7731.62	97066	8913.03	190687	9761.4	125345	14512.1	43208	12211.3	55087	16421
Rleg18DRAFT_1218	341839	31033.9	475684	37733.5	890524	39381.1	149052	14907.8	96450	23547.8	88365	22755.2
Rleg18DRAFT_1219	399727	40772	530582	47287.4	1356689	67407.2	143287	16101.5	65797	18048.4	67443	19512.9
Rleg18DRAFT_1220	83119	3927.19	128137	5289.94	185665	4273.06	36561	1903.09	16083	2043.53	16845	2257.56
Rleg18DRAFT_1221	107396	4939.63	142065	5709.37	233115	5222.81	45406	2300.8	17870	2210.36	16608	2166.76
Rleg18DRAFT_1222	39457	4784.49	68226	7228.63	114137	6741.64	26477	3537.05	10697	3488.24	11440	3934.82
Rleg18DRAFT_1223	147881	6076.42	171028	6140.4	408084	8167.93	185563	8400.15	112968	12483.1	118124	13767.7
Rleg18DRAFT_1224	77012	7718.99	109181	9561.88	194441	9493.29	61959	6841.73	30013	8089.91	31268	8889.73
Rleg18DRAFT_1225	31209	5358.05	32346	4852.23	50086	4188.61	5260	994.884	2963	1368.02	4154	2022.92
Rleg18DRAFT_1226	273945	6709.31	268144	5738.22	314855	3756.23	94506	2549.96	38918	2563.29	41681	2895.6
Rleg18DRAFT_1227	299420	6533.47	253822	4839.34	284373	3022.58	132259	3179.42	46002	2699.43	52900	3274.2
Rleg18DRAFT_1228	51117	14069.3	39991	9617.54	86587	11608.8	8403	2548.01	2693	1993.32	2728	2129.8
Rleg18DRAFT_1229	41165	7067.32	29196	4379.7	25900	2165.98	7969	1507.27	3543	1635.8	3359	1635.77
Rleg18DRAFT_1230	48567	6379.92	58410	6704.33	66031	4225.22	13469	1949.26	5663	2000.57	7802	2907.14
Rleg18DRAFT_1231	40477	4966.06	30176	3234.89	29528	1764.67	11121	1503.17	4308	1421.39	3087	1074.3
Rleg18DRAFT_1232	337460	6166.01	377307	6023.8	572728	5097.5	95518	1922.77	27504	1351.48	33176	1719.46
Rleg18DRAFT_1233	79196	6023.05	106425	7072.14	144775	5363.32	78284	6559.13	32679	6683.66	37365	8060.55
Rleg18DRAFT_1234	64580	6870.03	69260	6437.79	129546	6712.92	102547	12018.3	54652	15635	61509	18560.3
Rleg18DRAFT_1235	41841	1865.09	91783	3574.83	55146	1197.4	30609	1503.17	7156	857.83	7206	911.127
Rleg18DRAFT_1236	34387	1961.41	69887	3483.09	60214	1673.01	30719	1930.37	9042	1386.98	7719	1248.88
Rleg18DRAFT_1237	53477	4214.95	83036	5718.55	80348	3084.8	25462	2210.94	10751	2278.8	9471	2117.42
Rleg18DRAFT_1238	116679	4022.28	167916	5057.85	173331	2910.61	71874	2729.68	21105	1956.58	24322	2378.29
Rleg18DRAFT_1239	88641	8733.13	115950	9981.6	155672	7470.9	89327	9695.67	25929	6869.95	26582	7428.64
Rleg18DRAFT_1240	19620	2984.3	30641	4072.3	29302	2171.04	15723	2634.74	5342	2185.14	6617	2854.9
Rleg18DRAFT_1241	35567	2716.87	67249	4488.51	47208	1756.57	39908	3358.47	12784	2626.16	14751	3196.17
Rleg18DRAFT_1242	147932	2372.93	266644	3737.22	183147	1431.03	97566	1724.17	28435	1226.61	28160	1281.27
Rleg18DRAFT_1243	147721	4501.71	181838	4841.89	131317	1949.32	82906	2783.44	27034	2215.54	24924	2154.47
Rleg18DRAFT_1244	103361	4937.4	105012	4383.03	105900	2464.13	68171	3587.57	27424	3522.94	34050	4613.65
Rleg18DRAFT_1245	65625	3544.97	79759	3764.58	87022	2289.81	536026	31899.9	289930	42118.1	308596	47284.6
Rleg18DRAFT_1246	104718	3532.69	123459	3639.17	126701	2082.05	337064	12527.3	188902	17137.8	177270	16963.1
Rleg18DRAFT_1247	115277	5844.73	106283	4708.47	101394	2504.16	127831	7140.33	63045	8596.17	62876	9042.6
Rleg18DRAFT_1248	461680	11165.3	317328	6705.5	342064	4029.61	138386	3687.07	43176	2808.04	49931	3425.2
Rleg18DRAFT_1249	157265	6240.2	108766	3770.98	102255	1976.42	42557	1860.36	13948	1488.37	18314	2061.28
Rleg18DRAFT_1250	73075	8561.6	52254	5349.34	47378	2703.9	21284	2747.26	5696	1794.69	6838	2272.49
Rleg18DRAFT_1251	139422	7602.42	94930	4522.92	79669	2116.11	37309	2241.27	9726	1426.22	12235	1892.39
Rleg18DRAFT_1252	75545	4455.6	65889	3395.53	82253	2363.09	34223	2223.71	15377	2438.96	18768	3139.82
Rleg18DRAFT_1253	123849	9337.11	105951	6979.42	157031	5766.77	141044	11714.8	69167	14023.3	74440	15918.9
Rleg18DRAFT_1254	128707	6952.57	116570	5502.04	164520	4329.01	120455	7168.49	56289	8177.1	56182	8608.48
Rleg18DRAFT_1255	48302	3548.96	62056	3983.95	97822	3501.06	93659	7581.33	45993	9087.83	38078	7935.91
Rleg18DRAFT_1256	11254	5575.54	11907	5154.38	16500	3981.91	16837	9189.77	9182	12233.5	8007	11252.2
Rleg18DRAFT_1257	73279	4887.13	103577	6035.76	144341	4689.12	125655	9232.39	69016	12378.2	67944	12853.2
Rleg18DRAFT_1258	86865	8607.06	125486	10864.2	185748	8965.22	262585	28664.2	145170	38682.9	150493	42297.3
Rleg18DRAFT_1259	147802	9353.58	138098	7636.23	222785	6867.69	952723	66423.8	504137	85798.3	494813	88822.9
Rleg18DRAFT_1260	190925	7863.73	163560	5886.23	173244	3475.77	89060	4041.18	29674	3286.81	37099	4334.25
Rleg18DRAFT_1261	32310	4446.46	37099	4461.02	43443	2912.22	18989	2878.99	8708	3222.76	7344	2866.79
Rleg18DRAFT_1262	90717	7085.71	80545	5497.03	88607	3371.24	40619	3495.3	18093	3800.48	19516	4323.87
Rleg18DRAFT_1263	108823	9341.51	101077	7581.29	239801	10027.1	37914	3585.55	14873	3433.43	19962	4860.57
Rleg18DRAFT_1264	161798	10202.1	121615	6700.34	221677	6808.68	53960	3748.41	13946	2364.82	21237	3798.35
Rleg18DRAFT_1265	114364	7597.96	113511	6589.31	195177	6316.31	47796	3498.32	16891	3017.84	15174	2859.53
Rleg18DRAFT_1266	303162	10167.9	296242	8681.57	586747	9585.96	91714	3388.86	38198	3445.33	47958	4562.52
Rleg18DRAFT_1267	109351	7209.66	134108	7725.76	161305	5180.45	60156	4369.49	21439	3801.28	18724	3501.69
Rleg18DRAFT_1268	102255	5184.49	142417	6309.25	222678	5499.54	117238	6548.63	50801	6926.71	49889	7174.85
Rleg18DRAFT_1269	100867	7379.87	110642	7073.17	251434	8960.88	181228	14607.8	90073	17722.6	102985	21372.7
Rleg18DRAFT_1270	134117	5843.17	150250	5719.7	260824	5535.28	53058	2546.69	15761	1846.64	17594	2174.28
Rleg18DRAFT_1271	346498	16461	397191	16487.3	777787	17998.8	63380	3317.17	19084	2438.13	20108	2709.63
Rleg18DRAFT_1272	109175	11135.8	76058	6778.57	84863	4216.43	33584	3773.91	9682	2655.81	11829	3422.42
Rleg18DRAFT_1273	33695	8592.2	29365	6542.79	35109	4360.99	11499	3230.42	6062	4157.07	4937	3570.99
Rleg18DRAFT_1274	62499	9942.47	42259	5874.01	69880	5415.04	18479	3238.62	5887	2518.54	7241	3267.43
Rleg18DRAFT_1275	36512	12662.3	25407	7698.85	32619	5510.31	6127	2340.92	2395	2233.66	3915	3851.2
Rleg18DRAFT_1276	334215	16463.8	287221	12362.8	417321	10013.9	71946	3904.56	28720	3804.72	26885	3756.66
Rleg18DRAFT_1277	33801	19536.9	27973	14127.3	46070	12971	21968	13988.7	9016	14014.4	10211	16741
Rleg18DRAFT_1278	193539	30233.8	246388	33630.9	393756	29962.6	56739	9764.87	35772	15028	32546	14421.5
Rleg18DRAFT_1279	206310	14782.7	132991	8326.24	210575	7349.65	39461	3115.02	11775	2268.96	14120	2869.81
Rleg18DRAFT_1280	37543	8036.96	31630	5916.38	45316	4725.43	29769	7020.81	15425	8880.16	13885	8431.31
Rleg18DRAFT_1281	118900	7470	90592	4973.05	110124	3370.14	42349	2931.18	16858	2848.25	19416	3460.07
Rleg18DRAFT_1282	89204	5261.2	76310	3932.57	96021	2758.63	41066	2668.35	14397	2283.52	18190	3043.12
Rleg18DRAFT_1283	29381	13063.2	33627	13063.7	64882	14051.9	18205	8917.31	9757	11666.3	9750	12296.3
Rleg18DRAFT_1284	30103	10038.2	47079	13717.2	79891	12976.9	23964	8803.67	13726	12309	13603	12866.7
Rleg18DRAFT_1285	13414	5409.26	19485	6865.53	22991	4516.11	4768	2118.24	1969	2135.3	1690	1933.09
Rleg18DRAFT_1286	14602	6492.26	21956	8529.64	24077	5214.5	7011	3434.18	2031	2428.43	1597	2014.07
Rleg18DRAFT_1287	114591	23376.5	151012	26917.5	369523	36719.6	44321	9960.9	20793	11407.2	23657	13689.1
Rleg18DRAFT_1288	114748	21167.3	191404	30850.7	400419	35980.1	44643	9072.63	31325	15539.7	37031	19376.3
Rleg18DRAFT_1289	573921	15771.4	644029	15463.9	1395966	18686.2	205260	6214.17	106985	7906.32	119745	9333.88
Rleg18DRAFT_1290	166244	8503.43	156450	6992.27	421318	10497.5	68829	3878.64	30333	4172.5	38833	5634.24
Rleg18DRAFT_1291	112869	7221.93	129961	7265.84	286515	8930.03	78617	5541.85	34146	5875.59	35583	6458.14
Rleg18DRAFT_1292	39910	4168.9	50524	4611.39	124209	6320.04	46366	5335.8	19369	5441.01	19512	5781.33
Rleg18DRAFT_1293	60731	2581.06	91928	3413.74	165206	3420.12	47953	2245.24	20673	2362.78	22396	2699.88
Rleg18DRAFT_1294	63026	4835.7	116627	7818.67	131964	4931.99	25752	2176.76	14182	2926.24	12677	2758.94
Rleg18DRAFT_1295	16302	1273.31	26629	1817.37	37768	1436.96	10389	893.982	4618	970.022	4630	1025.8
Rleg18DRAFT_1296	21069	2537.05	32776	3448.54	34604	2029.73	14683	1947.87	8758	2836.11	8815	3010.89
Rleg18DRAFT_1297	103474	2751.89	126743	2945.23	237321	3074.42	199386	5841.91	113966	8150.95	108460	8181.94
Rleg18DRAFT_1298	41226	1154.86	71811	1757.69	89439	1220.43	22100	682.04	7367	554.984	11768	935.075
Rleg18DRAFT_1299	10831	1085.6	11733	1027.56	29534	1441.95	4646	513.028	2556	688.962	3285	933.95
Rleg18DRAFT_1300	45702	2074.53	58675	2327.19	110637	2446.31	39442	1972.44	19750	2410.93	21170	2725.79
Rleg18DRAFT_1301	265018	12659.5	337711	14095.5	800711	18631.3	54747	2881.12	27106	3482.09	31723	4298.35
Rleg18DRAFT_1302	34547	3815.56	59803	5771.19	94824	5101.45	14713	1790.23	7430	2206.83	8276	2592.72
Rleg18DRAFT_1303	450890	14398.5	586955	16377.5	1279683	19905.7	137627	4841.85	64309	5522.71	74494	6747.7
Rleg18DRAFT_1304	110048	10780.9	141523	12114.2	268376	12806.9	51113	5516.53	44750	11789.6	46720	12982.7
Rleg18DRAFT_1305	212400	14330.8	230867	13610.4	540886	17776.6	167565	12455.4	84662	15361.6	100132	19163.5
Rleg18DRAFT_1306	94261	5448.27	121045	6113.19	201236	5665.78	12355	786.737	5318	826.623	5047	827.459
Rleg18DRAFT_1307	392182	9714.88	437842	9476.8	998441	12047.6	144206	3935.44	73007	4863.48	79138	5560.6
Rleg18DRAFT_1308	89879	4123.01	96501	3867.96	107181	2394.98	35908	1814.71	13420	1655.55	14029	1825.45
Rleg18DRAFT_1309	167845	7294.3	192524	7310.62	356638	7549.7	140121	6708.7	72092	8425.48	80337	9903.23
Rleg18DRAFT_1310	34537	3914.18	48529	4805.65	63102	3483.59	11616	1450.35	5028	1532.44	7171	2305.27
Rleg18DRAFT_1311	29447	3621.34	34827	3742.3	116011	6949.53	10728	1453.47	4744	1568.94	4914	1714.16
Rleg18DRAFT_1312	60580	2757.1	81319	3233.77	193173	4282.49	15791	791.758	6590	806.568	8270	1067.62
Rleg18DRAFT_1313	88076	7486.44	114484	8502.7	235642	9756.58	30727	2877.38	14169	3238.84	14756	3557.73
Rleg18DRAFT_1314	106825	9499.18	131011	10179.2	275671	11940.7	33151	3247.66	16967	4057.43	17125	4319.47
Rleg18DRAFT_1315	189241	8965.66	216813	8975.25	459983	10615.4	45678	2384.15	18171	2315.15	21587	2900.99
Rleg18DRAFT_1316	430271	11270.2	533397	12207.7	1126677	14375.3	218290	6299.18	122629	8638.05	122872	9129.13
Rleg18DRAFT_1317	42020	4139.91	50284	4328.72	100828	4838.87	60799	6599.21	27712	7342.36	31182	8714.16
Rleg18DRAFT_1318	69473	8729.41	61001	6697.3	139807	8557.07	82712	11449.8	42229	14269.6	46285	16496.6
Rleg18DRAFT_1319	143505	15849.5	166856	16102.2	314748	16933.2	221041	26895.6	129618	38498.7	141717	44397.3
Rleg18DRAFT_1320	231749	19602.5	257583	19037.3	564863	23273.6	556637	51871.2	333175	75787.8	351233	84270.5
Rleg18DRAFT_1321	77026	8845.21	100850	10119.1	223507	12502.3	155737	19702.6	91822	28356.4	92227	30041.1
Rleg18DRAFT_1322	123446	6668.37	129350	6105.25	265405	6983.6	202507	12051.6	113941	16552.2	112197	17191.4
Rleg18DRAFT_1323	97667	11679.6	117822	12311.2	256504	14941.7	71808	9460.47	33301	10709.5	33054	11212.2
Rleg18DRAFT_1324	73061	4798.77	102977	5909.88	146250	4679.15	29575	2140.07	11560	2041.9	12717	2369.27
Rleg18DRAFT_1325	21592	1826.36	36810	2720.53	27872	1148.39	13242	1233.98	4018	913.98	3444	826.311
Rleg18DRAFT_1326	108775	9245.85	145194	10783.5	303595	12570.1	15393	1441.45	5667	1295.4	7407	1785.86
Rleg18DRAFT_1327	77152	4154.7	98518	4635.56	125827	3300.6	29282	1737.21	9042	1309.45	10811	1651.37
Rleg18DRAFT_1328	30451	2613.96	57800	4335.3	43780	1830.63	14940	1412.89	5099	1177.1	7019	1709.06
Rleg18DRAFT_1329	107983	7146.64	149582	8650.08	251707	8114.64	16690	1216.92	6097	1085.16	5563	1044.34
Rleg18DRAFT_1330	528771	17431.3	799936	23041.6	1477634	23727.7	51219	1860.17	17137	1519.25	20955	1959.46
Rleg18DRAFT_1331	116142	21890.2	160295	26398.2	350834	32209.9	15713	3262.72	5136	2603.26	5361	2866.11
Rleg18DRAFT_1332	98247	11668.5	135015	14011.1	257380	14890.1	28550	3735.61	8592	2744.24	10941	3685.86
Rleg18DRAFT_1333	63068	2336.74	75256	2436.34	90185	1627.66	61010	2490.37	25731	2563.84	29348	3084.37
Rleg18DRAFT_1334	74061	8795.99	69632	7226	73744	4266.28	20956	2741.97	6550	2092.04	9859	3321.35
Rleg18DRAFT_1335	189224	8223.4	192765	7319.77	293788	6219.22	48115	2303.64	17890	2090.83	18708	2306.16
Rleg18DRAFT_1336	70427	8141.34	46493	4696.11	74338	4185.96	55604	7081.46	24420	7591.63	30149	9885.9
Rleg18DRAFT_1337	149595	10172.4	115157	6842.15	156789	5193.38	66412	4975.24	29613	5415.3	35832	6911.39
Rleg18DRAFT_1338	219399	11528.4	152874	7018.78	238041	6092.74	61191	3542.27	22267	3146.5	28005	4174.03
Rleg18DRAFT_1339	82170	11045.1	61776	7255.58	120731	7905.04	27312	4044.56	12426	4491.82	15947	6080.28
Rleg18DRAFT_1340	230520	8468.66	158632	5092.03	271338	4855.61	179414	7261.43	76169	7525.18	84604	8816.24
Rleg18DRAFT_1341	94877	9970.68	46060	4229.43	64990	3326.88	21077	2440.24	6266	1770.87	9809	2923.99
Rleg18DRAFT_1342	112930	11518.8	84406	7522.58	127316	6325.71	33589	3774.47	13919	3818.03	14711	4256.25
Rleg18DRAFT_1343	527145	74923.5	831973	103322	1565494	108384	285429	44693.7	192837	73707.4	248315	100110
Rleg18DRAFT_1344	282082	22750.2	270411	19055.8	609842	23958.2	39955	3550.1	13994	3035.18	19848	4540.59
Rleg18DRAFT_1345	176864	12885.8	146923	9353.09	273393	9702.54	68416	5491.47	30154	5908.11	41635	8604.31
Rleg18DRAFT_1346	30787	18841.6	25717	13752	77300	23043.9	18747	12639.9	5639	9280.79	6336	10999
Rleg18DRAFT_1347	212117	11980.8	176349	8703.16	295805	8138.46	91022	5663.9	40313	6123.33	47117	7548.73
Rleg18DRAFT_1348	108197	7983.54	91431	5894.78	138376	4973.57	34168	2777.54	12476	2475.64	17527	3668.38
Rleg18DRAFT_1349	363047	9340.09	276252	6209.94	508894	6377.38	100268	2841.91	36395	2518.04	53066	3872.49
Rleg18DRAFT_1350	321059	14806.2	233011	9389.25	365446	8209.38	81384	4134.84	33669	4175.64	49591	6487.08
Rleg18DRAFT_1351	54693	7130.63	35157	4005	46304	2940.64	13510	1940.49	4259	1493.26	6374	2357.19
Rleg18DRAFT_1352	65675	7300.01	46400	4506.46	47126	2551.59	20263	2481.34	6430	1922.06	7547	2379.49
Rleg18DRAFT_1353	74320	12273.4	58768	8479.96	110524	8890.83	63296	11515.8	30456	13525.8	28161	13191.5
Rleg18DRAFT_1354	377250	49935.1	339883	39309.8	667131	43014.5	219877	32063.9	126220	44930.1	125953	47290.2
Rleg18DRAFT_1355	155496	5276.5	164261	4870.3	229603	3795.17	86820	3245.69	36610	3340.87	39419	3794.19
Rleg18DRAFT_1356	87882	8963.94	82246	7330.07	177177	8803.06	56859	6389.37	28281	7757.58	27256	7885.83
Rleg18DRAFT_1357	151573	10031.6	152547	8821.54	292995	9445.7	130848	9540.56	70108	12478.1	73319	13764.2
Rleg18DRAFT_1358	82174	6536.21	106850	7426.09	173333	6715.83	62431	5470.81	34047	7282.88	35549	8020.57
Rleg18DRAFT_1359	115897	6071.45	124472	5697.52	229663	5860.55	67634	3903.42	28917	4073.86	35252	5238.3
Rleg18DRAFT_1360	20896	2875.68	25513	3067.84	29981	2009.79	5561	843.122	2888	1068.83	1735	677.272
Rleg18DRAFT_1361	11839	2306.6	15242	2594.74	16111	1529	3015	647.15	2216	1161.08	2373	1311.42
Rleg18DRAFT_1362	101738	5281.83	115092	5220.85	207138	5238.28	35497	2030.27	16438	2295	15548	2289.61
Rleg18DRAFT_1363	50654	6916.05	66050	7879.73	96970	6449.24	11595	1744.11	5153	1892.07	6846	2651.35
Rleg18DRAFT_1364	71516	13192.4	114157	18400	283605	25483.6	202345	41121.8	101251	50228.7	102467	53615.5
Rleg18DRAFT_1365	145837	6672.31	178697	7143.65	341021	7600.06	185585	9354.31	103868	12779.8	104216	13524.8
Rleg18DRAFT_1366	94788	13583.6	112650	14105.5	244703	17081.6	64078	10116.5	42031	16198.1	38213	15533.2
Rleg18DRAFT_1367	649574	11794.3	763538	12113.5	1525754	13494.5	385234	7706	235009	11475.2	242980	12514.2
Rleg18DRAFT_1368	7167	4905.61	10539	6303.03	13301	4434.73	1244	938.072	696	1281.14	660	1281.4
Rleg18DRAFT_1369	124416	6679.16	168134	7886.7	264875	6926.49	22946	1357.1	6827	985.617	8105	1234.2
Rleg18DRAFT_1370	31806	2651.51	51113	3723.15	49047	1991.7	24268	2228.84	9632	2159.4	8912	2107.4
Rleg18DRAFT_1371	9442	2099.02	18591	3611.19	18752	2030.62	5053	1237.55	2003	1197.48	2338	1474.29
Rleg18DRAFT_1372	148971	7401.58	158622	6886.21	352134	8522.32	27029	1479.49	9093	1214.96	13660	1925.13
Rleg18DRAFT_1373	193077	4393.63	211693	4209.14	243136	2695.07	122198	3063.49	60443	3698.89	56209	3628.15
Rleg18DRAFT_1374	47961	8153.35	50023	7430.39	103058	8534.08	55836	10457.4	25624	11714.6	27566	13292.5
Rleg18DRAFT_1375	293633	38867	292781	33862.1	741412	47803.9	431056	62859.4	230974	82219	225629	84714.5
Rleg18DRAFT_1376	311936	42590.2	389975	46523.8	820548	54572.7	497023	74762	296383	108825	275741	106790
Rleg18DRAFT_1377	765545	32064	882447	32294.6	2105370	42954	1791208	82652	976399	109978	965854	114748
Rleg18DRAFT_1378	1537823	62743	1511428	53881.6	3829721	76112	2485665	111728	1425944	156457	1426380	165075
Rleg18DRAFT_1379	1240527	85359.8	1265105	76062.1	3001371	100599	1808365	137086	1040696	192577	995342	194270
Rleg18DRAFT_1380	444903	68270.8	554482	74344.9	1044894	78103.2	822564	139059	510814	210797	459837	200152
Rleg18DRAFT_1381	1510730	53461.2	1966122	60793.4	4469468	77043.3	2641022	102964	1555841	148064	1494723	150037
Rleg18DRAFT_1382	473541	21108.4	407469	15870.4	1415772	30741.1	1154769	56709.2	670703	80401	721338	91206
Rleg18DRAFT_1383	215716	16550.9	275863	18493.8	589284	22023.8	80914	6839.48	34834	7187.46	42937	9344.53
Rleg18DRAFT_1384	286195	12659.7	350451	13545.1	653155	14073.6	277948	13545.2	163168	19410.2	151496	19008.6
Rleg18DRAFT_1385	80010	7882.78	79056	6805.57	128435	6163.76	38794	4210.75	15493	4104.91	16693	4665.05
Rleg18DRAFT_1386	106702	4960.34	112877	4584.99	158569	3590.74	28458	1457.48	11447	1431.08	13882	1830.53
Rleg18DRAFT_1387	278230	11514.3	318837	11529.1	648407	13071	232930	10619.9	131041	14583.9	136160	15983.4
Rleg18DRAFT_1388	26917	4575.88	40354	5994.16	48796	4040.72	26640	4989.33	11688	5343.44	12873	6207.46
Rleg18DRAFT_1389	330651	5060.44	422069	5644.11	801330	5973.88	525940	8867.77	271264	11164.6	271489	11785.7
Rleg18DRAFT_1390	67580	7416.67	81871	7850.82	193707	10355.3	26970	3260.86	14539	4291	13042	4059.96
Rleg18DRAFT_1391	67285	4227.24	83129	4563.37	148029	4530.15	28996	2006.95	15154	2560.35	13413	2390.29
Rleg18DRAFT_1392	195448	7702.41	199503	6869.72	373426	7168.48	46308	2010.53	18561	1967.11	19933	2228.2
Rleg18DRAFT_1393	474498	15792.3	605164	17598.6	1291803	20942.7	212842	7804.18	111415	9972.1	120655	11390.5
Rleg18DRAFT_1394	55796	6861.7	79895	8585.05	153064	9169.15	56673	7678.3	17067	5644.41	25172	8780.78
Rleg18DRAFT_1395	30664	5016.15	44760	6397.74	69433	5532.67	75402	13588.9	37725	16596	37836	17556.3
Rleg18DRAFT_1396	50636	5321.37	68511	6290.98	100242	5131.46	108585	12571.7	65057	18386.1	65385	19490.7
Rleg18DRAFT_1397	55118	2647.49	60704	2547.72	132332	3096.23	51754	2738.7	28637	3699.14	32357	4408.55
Rleg18DRAFT_1398	61339	4706.26	86197	5778.64	142569	5328.34	34903	2950.27	21466	4429.18	21727	4728.52
Rleg18DRAFT_1399	90265	6467.73	106395	6661.13	174631	6095.1	40372	3186.93	23827	4591.29	23630	4802.67
Rleg18DRAFT_1400	35668	3817.79	45907	4293.45	51244	2671.79	12728	1500.9	4672	1344.83	5127	1556.62
Rleg18DRAFT_1401	255022	10142.4	299533	10408.8	587775	11386.7	71322	3124.96	36038	3854.38	40238	4539.25
Rleg18DRAFT_1402	33513	3631.96	51205	4848.8	62476	3298.13	31601	3773.02	20076	5851.1	13724	4218.86
Rleg18DRAFT_1403	96425	6215.63	108788	6127.32	159491	5007.94	369352	26229.9	179312	31084.1	182603	33388
Rleg18DRAFT_1404	109897	10300.6	94643	7751.02	154324	7045.91	45873	4736.89	21297	5368.18	22737	6044.99
Rleg18DRAFT_1405	187441	4243.1	259475	5132.26	379258	4181.97	68268	1702.54	30217	1839.51	31420	2017.49
Rleg18DRAFT_1406	378888	25764.3	493565	29325.6	996073	32993.3	382409	28648.1	234763	42930.9	213268	41135.8
Rleg18DRAFT_1407	96333	20622.3	136938	25614.2	301701	31460.6	131899	31107.4	62412	35930.5	60190	36548.8
Rleg18DRAFT_1408	138621	12992.9	184690	15125.6	348958	15932.2	173462	17911.9	101858	25674.6	83281	22141.6
Rleg18DRAFT_1409	132490	10256.1	180687	12221.4	388151	14636.2	179470	15305.6	76179	15858.7	76262	16745.4
Rleg18DRAFT_1410	45001	5956.6	50844	5880.45	121100	7808.15	26258	3829.11	12647	4501.91	15887	5964.92
Rleg18DRAFT_1411	16385	3303.66	21682	3819.82	44991	4418.78	13690	3040.98	5463	2962.19	6858	3922.23
Rleg18DRAFT_1412	172188	6043.99	180566	5537.98	325011	5557.07	99315	3840.57	44566	4206.85	45839	4563.97
Rleg18DRAFT_1413	47144	4904.85	66554	6050.17	88329	4476.41	19368	2219.95	8699	2433.89	7462	2202.12
Rleg18DRAFT_1414	504217	11751.5	616338	12551.3	1320289	14988.9	376846	9676.07	199040	12475.2	196252	12974
Rleg18DRAFT_1415	96583	21471.1	121149	23532.5	400396	43358.1	62902	15405.6	27850	16649.9	32055	20213.2
Rleg18DRAFT_1416	76461	3249.58	120989	4492.91	175414	3631.44	46989	2200.11	11620	1328.09	13095	1578.63
Rleg18DRAFT_1417	9424	2122.23	16372	3221.46	22043	2417.99	15263	3786.67	6994	4235.61	7581	4842.51
Rleg18DRAFT_1418	41087	2600.17	54322	3003.77	64064	1974.87	61988	4321.8	36810	6264.64	34532	6198.77
Rleg18DRAFT_1419	662347	102545	862324	116653	1953386	147314	461834	78772.7	268368	111736	266129	116871
Rleg18DRAFT_1420	209913	9054.43	256417	9664.13	346459	7279.49	141375	6718.22	77015	8933.67	79846	9769.26
Rleg18DRAFT_1421	152049	6174.53	180597	6408.03	286760	5672.39	124097	5551.9	66656	7279.34	65387	7531.78
Rleg18DRAFT_1422	103039	6381.04	120751	6533.94	140855	4249.03	61753	4213.16	32083	5343.15	22812	4007.19
Rleg18DRAFT_1423	39287	4311.61	66978	6422.69	73383	3922.96	33935	4102.97	17301	5106.16	17955	5589.37
Rleg18DRAFT_1424	56541	3565.16	88794	4892.08	124356	3819.52	47590	3305.91	22733	3854.83	21203	3792.27
Rleg18DRAFT_1425	79539	4997.11	99484	5461.18	195800	5992.09	57283	3964.83	26057	4402.47	27441	4890.18
Rleg18DRAFT_1426	77303	4622.17	106688	5573.91	164369	4787.37	64084	4221.43	29301	4711.56	30828	5228.56
Rleg18DRAFT_1427	56096	3137.75	76834	3755.21	123135	3355.02	25133	1548.78	10543	1585.93	10543	1672.77
Rleg18DRAFT_1428	1168629	98368.8	1212123	89150.1	3444136	141217	771043	71502.2	387551	87728.8	434719	103795
Rleg18DRAFT_1429	150019	5161.35	177239	5328.08	529407	8872.26	45412	1721.27	18117	1676.24	24364	2377.67
Rleg18DRAFT_1430	128110	5666.89	158345	6120.13	273993	5903.76	35806	1744.93	12982	1544.32	16511	2071.68
Rleg18DRAFT_1431	86755	5613.16	100701	5693	190794	6013.19	45376	3234.44	20046	3487.98	19589	3595.11
Rleg18DRAFT_1432	70042	4384.57	101621	5558.35	184626	5629.74	50647	3492.87	25763	4337.08	22272	3954.7
Rleg18DRAFT_1433	114558	2929.84	204553	4571.08	243166	3029.34	55562	1565.51	23609	1623.79	22890	1660.54
Rleg18DRAFT_1434	53596	5078.43	74609	6177.07	96403	4449.53	23363	2438.85	9123	2324.7	9228	2480.22
Rleg18DRAFT_1435	1201055	51550.1	1400017	52504.2	2930134	61260.6	623890	29500.9	401249	46314.1	374470	45590
Rleg18DRAFT_1436	29685	3454.61	38060	3870.12	56267	3189.65	28057	3597.19	16182	5064.38	16793	5543.4
Rleg18DRAFT_1437	50025	4150.39	67316	4879.94	96082	3883.03	30798	2815.04	18284	4079.49	16148	3800.2
Rleg18DRAFT_1438	71623	4373.03	85968	4586.28	126000	3747.38	46723	3142.83	18518	3040.58	22071	3822.42
Rleg18DRAFT_1439	30999	2547.49	44138	3169.37	63149	2527.9	37339	3380.56	19518	4313.54	19444	4532.5
Rleg18DRAFT_1440	494683	9692.41	635533	10880.2	1393752	13302	212606	4589.23	102975	5425.87	115974	6445.43
Rleg18DRAFT_1441	830335	39446.5	1001642	41577.8	2251096	52092.6	1086602	56870.3	624310	79760.5	618661	83367
Rleg18DRAFT_1442	63762	3509.94	99174	4770.12	164785	4418.57	39797	2413.5	22028	3260.96	20686	3229.98
Rleg18DRAFT_1443	86381	4847.39	112063	5494.73	217600	5948.06	32097	1984.33	17076	2576.96	17798	2833
Rleg18DRAFT_1444	432528	8640.57	495369	8646.72	1199739	11674.6	82197	1809.02	38035	2043.36	43034	2438.52
Rleg18DRAFT_1445	63788	3151.23	60664	2618.58	193484	4656	19803	1077.78	15386	2044.09	16440	2303.72
Rleg18DRAFT_1446	40242	2758.08	66173	3962.8	67929	2267.83	34073	2572.75	12670	2335.27	17373	3377.45
Rleg18DRAFT_1447	284623	35252.5	436478	47236.4	772811	46625.2	382394	52178.4	240633	80150.8	238921	83938.4
Rleg18DRAFT_1448	93390	9814.41	104600	9604.84	282592	14466.1	28879	3343.54	11089	3133.93	12152	3622.41
Rleg18DRAFT_1449	103273	3639.73	163756	5042.83	287380	4933.63	82088	3187.3	44358	4204.24	42010	4199.74
Rleg18DRAFT_1450	85370	4111.98	124205	5227.32	215315	5051.81	56931	3021.02	27404	3549.7	29729	4061.74
Rleg18DRAFT_1451	339329	31978	358692	29535.6	885310	40639.9	36608	3800.72	17380	4404.66	18394	4916.92
Rleg18DRAFT_1452	45349	4680.65	65173	5877.61	108707	5465.42	31676	3601.88	18002	4996.8	17287	5061.1
Rleg18DRAFT_1453	44843	6373.57	64157	7967.58	113451	7854.59	89915	14079.3	34598	13224.3	45829	18476.3
Rleg18DRAFT_1454	66227	3959.91	103087	5385.77	136885	3986.88	62997	4149.82	36640	5891.67	36549	6198.86
Rleg18DRAFT_1455	67457	5596.66	83768	6072.59	195247	7890.66	28865	2638.35	12905	2879.34	12518	2945.93
Rleg18DRAFT_1456	64133	10393.1	80450	11391.6	190039	15001.5	49671	8868.03	21451	9348.55	24749	11376.5
Rleg18DRAFT_1457	68355	9259.94	70184	8307.5	215571	14225.1	10689	1595.27	6227	2268.56	7802	2997.99
Rleg18DRAFT_1458	1165291	8770	1406126	9246.64	2755963	10103.4	1022813	8480.5	698702	14141.3	643511	13737.5
Rleg18DRAFT_1459	17108	1586.37	25803	2090.6	41222	1861.93	12194	1245.7	4803	1197.71	7144	1879.03
Rleg18DRAFT_1460	53098	3682.87	68376	4143.87	90073	3043.19	27107	2071.33	12881	2402.65	11379	2238.71
Rleg18DRAFT_1461	337077	20016.8	405694	21050.3	904842	26173.7	154615	10115.3	85497	13653.6	94479	15914.3
Rleg18DRAFT_1462	167868	6963.69	168131	6094.16	260228	5258.39	57215	2614.82	29261	3264.33	31099	3659.35
Rleg18DRAFT_1463	137429	11681.4	144702	10747	296538	12277.9	90897	8511.92	37470	8565.13	42664	10286.5
Rleg18DRAFT_1464	277739	10538.3	343382	11384.2	657603	12154.1	246368	10298.5	132225	13492.1	127982	13774.2
Rleg18DRAFT_1465	147526	9071.26	146874	7891.11	308649	9244.66	136393	9239.55	69656	11518.3	66292	11562.4
Rleg18DRAFT_1466	190030	8449	247193	9603.15	455168	9857.85	271389	13293.4	151877	18159.7	145870	18396.5
Rleg18DRAFT_1467	55305	2923.74	68393	3159.22	112469	2896.24	12787	744.737	5256	747.244	6989	1048.03
Rleg18DRAFT_1468	46292	1972.24	67713	2520.69	86312	1791.23	10012	469.931	4482	513.521	4823	582.851
Rleg18DRAFT_1469	39571	2450.57	53312	2884.76	74286	2240.91	28464	1941.98	13102	2182.03	13482	2368.27
Rleg18DRAFT_1470	51856	3596.72	62105	3763.82	113207	3824.8	14746	1126.79	5317	991.762	5625	1106.67
Rleg18DRAFT_1471	68099	2385.52	126618	3875.54	110262	1881.46	48817	1883.97	22023	2074.68	21214	2107.91
Rleg18DRAFT_1472	423544	9525.59	613294	12051.9	1162517	12735.6	521991	12933.5	286479	17326.8	301929	19261.3
Rleg18DRAFT_1473	43129	4201.43	67632	5756.71	70563	3348.36	19534	2096.42	8697	2278.4	6474	1788.9
Rleg18DRAFT_1474	78754	3731.12	114012	4719.67	146792	3387.63	68660	3583.69	30599	3898.58	32962	4429.62
Rleg18DRAFT_1475	89744	6249.63	112198	6826.97	165453	5612.42	47289	3628.01	23829	4462.59	22218	4388.74
Rleg18DRAFT_1476	139206	8590.13	145773	7859.83	209881	6308.73	112631	7657.02	56044	9300.44	57608	10083.5
Rleg18DRAFT_1477	32126	9604.54	30628	8000.79	31952	4653.13	22215	7316.89	9179	7379.86	8889	7538.05
Rleg18DRAFT_1478	350444	13473.8	248316	8342	369951	6928.56	190847	8083.82	73401	7589.38	88049	9602.45
Rleg18DRAFT_1479	85339	6405.95	63455	4161.94	79619	2911.25	22011	1820.27	7874	1589.51	10966	2334.91
Rleg18DRAFT_1480	103952	7871.28	70501	4664.47	92460	3410.31	32609	2720.26	11484	2338.51	16896	3628.96
Rleg18DRAFT_1481	195523	7122.6	157521	5013.88	146950	2607.58	70346	2823.19	30122	2950.92	34183	3532.14
Rleg18DRAFT_1482	302328	8387.77	200732	4866.07	228426	3087.03	48364	1478.26	15718	1172.73	19182	1509.55
Rleg18DRAFT_1483	178020	15911.6	169574	13243.4	285299	12421.5	30441	2997.54	12757	3066.39	16319	4137.39
Rleg18DRAFT_1484	517127	25330.4	469680	20102.1	932729	22255	141210	7620.27	68655	9043.77	72105	10018.4
Rleg18DRAFT_1485	317176	19926.9	258269	14177.7	481741	14742.8	210928	14599.3	93868	15859.5	106654	19006.5
Rleg18DRAFT_1486	591877	18327	559340	15133.2	1131417	17065.1	398710	13601.2	203183	16919.2	201669	17712.7
Rleg18DRAFT_1487	97985	8090.74	85265	6151.68	122902	4943.27	30213	2748.42	14942	3317.95	18521	4337.9
Rleg18DRAFT_1488	71668	9343.76	60979	6946.58	128933	8188.18	21366	3068.88	6544	2294.42	8131	3006.95
Rleg18DRAFT_1489	23783	2924.8	47200	5071.83	34833	2086.64	9995	1354.17	1929	637.96	2769	965.913
Rleg18DRAFT_1490	61455	1846.84	104840	2752.92	78368	1147.2	25472	843.325	4619	373.296	5365	457.328
Rleg18DRAFT_1491	29810	14768.7	46744	20234.9	106376	25671.5	24151	13181.8	12670	16880.7	14753	20732.3
Rleg18DRAFT_1492	138155	3908	160301	3962.03	272950	3760.95	111496	3474.62	56930	4330.73	58159	4666.5
Rleg18DRAFT_1493	347603	13160.3	445942	14752.1	876891	16171.7	732844	30567.1	432389	44024	448891	48207
Rleg18DRAFT_1494	14782	4134.18	16506	4033.6	16592	2260.38	12362	3808.95	3794	2853.56	4798	3806.3
Rleg18DRAFT_1495	107658	4361.65	163196	5777.07	211174	4167.46	65382	2918.25	23853	2598.84	23578	2709.55
Rleg18DRAFT_1496	228921	8591.95	268837	8816.36	575751	10526.1	156740	6481.06	76227	7693.92	73841	7861.22
Rleg18DRAFT_1497	22796	5201.07	34371	6852.05	42286	4699.57	19842	4987.46	9504	5831.41	7746	5013.01
Rleg18DRAFT_1498	26165	4677.32	43085	6729.71	51342	4470.71	33770	6650.7	16014	7698.55	13565	6878.32
Rleg18DRAFT_1499	400324	36923.4	437657	35271	1178950	52967.9	297551	30235.1	164741	40862.5	155807	40762.7
Rleg18DRAFT_1500	147862	11003.9	201702	13115.9	461360	16724.7	149683	12272.3	78393	15689.2	80478	16988.5
Rleg18DRAFT_1501	52983	3844.03	88089	5584.26	158224	5591.77	35369	2827.05	16503	3219.92	19660	4045.94
Rleg18DRAFT_1502	773773	21030.1	800726	19015.4	1783347	23609.7	655318	19621.8	361361	26412	373225	28773
Rleg18DRAFT_1503	316478	11827	410893	13416.9	736908	13414.4	185243	7626.61	98644	9913.64	98637	10455.8
Rleg18DRAFT_1504	260934	16275.5	365112	19898.6	644462	19580.7	236706	16265.7	133969	22471.9	127781	22607.7
Rleg18DRAFT_1505	367642	11893.5	411139	11621.6	686984	10825.7	127898	4558.34	55561	4833.77	57497	5276.12
Rleg18DRAFT_1506	19927	5007.73	23879	5243.35	37977	4648.86	6143	1700.75	1212	819.095	2001	1426.37
Rleg18DRAFT_1507	115610	5631.1	131317	5588.73	147350	3496.03	35793	1920.68	15288	2002.54	16942	2340.72
Rleg18DRAFT_1508	130840	11121.4	118585	8807.28	235422	9747.47	42411	3971.52	18899	4320.06	20325	4900.44
Rleg18DRAFT_1509	29073	1541.67	51611	2391.31	45676	1179.82	12608	736.557	5777	823.826	5983	899.924
Rleg18DRAFT_1510	29501	3279.14	44573	4329.02	84570	4578.96	18884	2312.48	8922	2666.97	10023	3160.15
Rleg18DRAFT_1511	73087	3192.25	100982	3853.86	183694	3908.22	41669	2005.07	14513	1704.7	16586	2054.88
Rleg18DRAFT_1512	38273	5267.08	53383	6419.11	86002	5765.18	10311	1563.28	6324	2340.46	5747	2243.39
Rleg18DRAFT_1513	351176	17448.1	363264	15770.3	718730	17394.6	490580	26853	266412	35596.6	271694	38290.3
Rleg18DRAFT_1514	550970	36464.9	603713	34911.7	1291426	41633.5	371543	27090.4	208622	37131.2	208804	39198.7
Rleg18DRAFT_1515	414123	18946.9	510214	20396.5	941034	20972.1	75019	3781.29	38038	4680.14	46010	5971
Rleg18DRAFT_1516	237503	11535.8	224361	9521.85	411258	9730.19	51391	2749.96	20003	2612.81	23567	3246.91
Rleg18DRAFT_1517	146599	10127.6	128753	7771.88	243459	8192.7	40059	3048.84	14455	2685.5	18294	3584.84
Rleg18DRAFT_1518	214198	11716.7	164058	7841.16	293102	7809.7	72950	4396.16	28360	4171.84	36928	5729.69
Rleg18DRAFT_1519	314060	11136.6	201478	6242.53	226568	3913.5	74829	2923.27	24933	2377.64	32765	3295.61
Rleg18DRAFT_1520	159015	8643.61	126099	5989.12	153675	4069	40762	2441.03	17856	2610.2	22001	3392.24
Rleg18DRAFT_1521	140051	8994.36	102411	5746.79	134159	4196.92	36736	2599.18	13435	2320.36	19983	3640.25
Rleg18DRAFT_1522	175479	9305.19	116578	5401.46	156813	4050.51	38243	2234.15	10441	1488.93	19305	2903.73
Rleg18DRAFT_1523	137952	7716.39	139703	6827.89	230692	6285.59	51698	3185.81	23401	3520.09	27087	4297.67
Rleg18DRAFT_1524	223202	7850.53	226087	6948.18	270995	4642.9	63596	2464.28	28231	2670.3	30978	3090.59
Rleg18DRAFT_1525	90294	5953.21	101960	5873.76	116697	3747.82	29458	2139.71	12543	2223.96	13456	2516.49
Rleg18DRAFT_1526	19045	5597.28	27026	6940.2	25954	3715.59	4924	1594.31	3954	3125.11	3516	2931.1
Rleg18DRAFT_1527	92378	6137.28	94496	5485.49	120533	3900.68	19872	1454.48	8898	1589.76	14125	2661.84
Rleg18DRAFT_1528	162052	13254.6	148328	10600.6	288692	11502	551176	49666.4	369681	81315.2	349595	81108
Rleg18DRAFT_1529	50145	3396.53	68544	4056.69	86018	2838.08	62948	4697.32	31775	5787.97	31250	6004.05
Rleg18DRAFT_1530	42711	2444.25	59143	2957.35	88132	2456.78	48285	3044.23	24469	3765.77	25264	4101.04
Rleg18DRAFT_1531	34994	2889.5	39774	2869.61	67305	2707.09	26257	2388.55	14219	3157.41	15376	3601.29
Rleg18DRAFT_1532	33334	3321.9	43849	3818.15	62065	3012.82	19934	2188.53	10637	2850.69	10116	2859.53
Rleg18DRAFT_1533	196238	4752.45	291615	6170.77	511147	6029.87	75384	2011.29	32030	2086.05	36531	2509.48
Rleg18DRAFT_1534	279290	9608.88	411657	12375.1	731860	12265.1	117181	4441.55	55233	5110.33	59424	5799.17
Rleg18DRAFT_1535	37799	2199.44	52807	2684.83	54213	1536.61	20954	1343.26	7652	1197.4	9198	1518.14
Rleg18DRAFT_1536	12444	1634.68	20005	2296.18	20417	1306.45	4694	679.324	1848	652.843	1028	383.048
Rleg18DRAFT_1537	57397	3015.94	73552	3376.94	82885	2121.47	15748	911.632	7609	1075.21	6249	931.389
Rleg18DRAFT_1538	48528	3969.21	62926	4497.14	64727	2578.84	16877	1520.78	7456	1640.03	7154	1659.77
Rleg18DRAFT_1539	17661	3257.88	24634	3970.54	24529	2204.08	6680	1357.55	2831	1404.41	2934	1535.21
Rleg18DRAFT_1540	22757	2838.89	25261	2753.45	23866	1450.24	9969	1370.08	3206	1075.55	2725	964.242
Rleg18DRAFT_1541	80943	3182.65	96610	3319.14	121728	2331.45	28367	1228.8	13304	1406.77	12059	1344.95
Rleg18DRAFT_1542	46746	3281.67	59967	3678.39	89821	3071.54	24680	1908.78	12680	2393.88	11977	2384.98
Rleg18DRAFT_1543	102203	5063.41	129032	5585.62	225088	5432	51509	2811.4	24539	3269.41	24158	3394.9
Rleg18DRAFT_1544	81656	2013.14	131057	2823.2	111165	1335	50687	1376.71	16071	1065.52	16219	1134.22
Rleg18DRAFT_1545	45980	3151.35	63981	3831.53	61063	2038.6	24107	1820.25	8601	1585.29	7623	1481.97
Rleg18DRAFT_1546	10389	3916.19	16188	5331.85	13098	2405.04	5794	2406.18	1704	1727.4	1510	1614.56
Rleg18DRAFT_1547	49458	3558.5	66213	4162.64	84612	2965.45	51561	4087.07	22252	4305.59	24296	4958.52
Rleg18DRAFT_1548	118317	5981.37	135727	5995.35	244013	6008.89	75294	4193.48	36840	5008.48	44702	6410.14
Rleg18DRAFT_1549	279048	6078.74	399777	7609.34	758885	8052.63	189023	4536.38	93246	5462.58	99213	6130.41
Rleg18DRAFT_1550	1863706	44452	2317971	48307.6	5115670	59435.1	84858	2229.8	52567	3371.78	66253	4482.35
Rleg18DRAFT_1551	682833	45892.6	914964	53731.2	1606220	52584.8	423229	31337.4	274096	49540.9	280525	53479.4
Rleg18DRAFT_1552	69764	4497.04	82194	4629.46	123625	3881.76	60532	4298.73	28430	4928.39	31019	5671.66
Rleg18DRAFT_1553	60650	3796.64	89331	4886.13	102930	3138.61	47045	3244.45	23790	4004.93	25840	4588.25
Rleg18DRAFT_1554	29898	5825.06	46499	7915.82	79780	7571.45	20941	4494.85	10602	5554.93	11307	6248.73
Rleg18DRAFT_1555	48034	3456.05	77621	4879.83	75332	2640.2	20408	1617.68	9301	1799.67	8650	1765.36
Rleg18DRAFT_1556	57678	3663.49	91235	5063.39	141264	4370.63	30537	2136.84	13660	2333.29	13159	2370.8
Rleg18DRAFT_1557	55997	4240.11	84390	5583.39	108680	4008.57	702752	58623.9	456611	92980.4	418298	89843.1
Rleg18DRAFT_1558	23764	3614.62	21671	2880.16	34602	2563.72	146309	24517.4	93280	38156.1	90835	39190.7
Rleg18DRAFT_1559	50569	5514.87	70182	6687.61	105326	5595.17	190460	22883.1	98897	29004.6	95945	29679.7
Rleg18DRAFT_1560	73170	8133.11	98808	9596.43	135077	7313.61	57880	7087.81	31968	9555.9	30876	9734.88
Rleg18DRAFT_1561	107210	11475.4	118043	11040	172710	9004.87	57578	6789.68	28295	8144.7	34218	10389
Rleg18DRAFT_1562	55542	12672.3	49987	9965.19	97178	10800.1	29180	7334.65	13981	8578.38	15228	9855.16
Rleg18DRAFT_1563	76095	9631.27	92602	10241	144885	8932.6	31653	4413.69	19157	6520.6	15979	5736.72
Rleg18DRAFT_1564	42881	6884.76	56649	7947.14	92179	7209.14	21064	3725.85	8372	3614.82	12024	5475.95
Rleg18DRAFT_1565	87105	5492.35	70634	3891.56	133030	4085.94	11680	811.368	3644	617.912	4188	749.046
Rleg18DRAFT_1566	203983	12677.6	129265	7019.71	225293	6820.54	11773	806.104	4590	767.166	5486	967.132
Rleg18DRAFT_1567	327019	14283.4	168361	6425.3	356988	7595.18	21622	1040.43	8872	1042.11	8841	1095.33
Rleg18DRAFT_1568	169881	8980.88	125576	5800.63	183465	4724.48	21398	1246.26	9062	1288.34	8449	1266.97
Rleg18DRAFT_1569	44361	5533.94	59245	6457.72	94815	5761.52	20230	2780.28	5596	1877.34	6072	2148.58
Rleg18DRAFT_1570	184300	11019.8	215390	11253	457207	13316.5	88073	5801.67	37210	5983.32	44539	7554
Rleg18DRAFT_1571	70382	5352.72	81017	5383.73	135734	5028.39	30268	2536.04	12037	2461.86	15576	3360.13
Rleg18DRAFT_1572	73676	4272.7	93184	4721.85	126892	3584.58	39340	2513.45	17012	2653.17	17705	2912.45
Rleg18DRAFT_1573	14666203	716370	19083868	814480	43204332	1.02795e+06	5647686	303914	3119227	409731	3386295	469171
Rleg18DRAFT_1574	132846	14132.2	155339	14438.9	333026	17257	33523	3928.83	18785	5374.08	17966	5421.23
Rleg18DRAFT_1575	25149	2066.74	31443	2257.79	49666	1988.16	30440	2755.94	16717	3694.51	18451	4301.02
Rleg18DRAFT_1576	29601	2759.57	40172	3272.3	80669	3663.27	56277	5779.97	29685	7442.26	33334	8814.73
Rleg18DRAFT_1577	131970	4469.44	192268	5689.57	313677	5174.73	48258	1800.56	24795	2258.26	23561	2263.38
Rleg18DRAFT_1578	54227	7233.03	86124	10037.4	156200	10148.8	17593	2585.26	6943	2490.49	8554	3236.39
Rleg18DRAFT_1579	92635	4738.31	109980	4915.37	294874	7347.03	47708	2688.43	21514	2959.39	25196	3655.66
Rleg18DRAFT_1580	30813	2047.11	54848	3183.92	92060	2979.24	12250	896.61	6619	1182.59	5040	949.783
Rleg18DRAFT_1581	22109	5251.63	27773	5764.24	78383	9069.31	34827	9113.83	17437	11138.6	17553	11826.7
Rleg18DRAFT_1582	65109	4824.73	94370	6110.27	162186	5854.27	93494	7632.66	50167	9997.3	47737	10034
Rleg18DRAFT_1583	21571	2561.92	33803	3507.88	42255	2444.56	16746	2191.12	8578	2739.77	7712	2598.06
Rleg18DRAFT_1584	34291	1930.53	48831	2402.08	65446	1794.76	22161	1374.51	12405	1878.13	11735	1873.99
Rleg18DRAFT_1585	19367	1365.13	35739	2201.15	48226	1655.85	13254	1029.25	4666	884.485	4672	934.119
Rleg18DRAFT_1586	75153	5130.51	90929	5423.89	140853	4683.9	28705	2158.9	12206	2240.89	13163	2548.92
Rleg18DRAFT_1587	96377	5408.33	101131	4958.7	150897	4124.75	43245	2673.53	22875	3452.1	23293	3707.67
Rleg18DRAFT_1588	135600	4370.44	125194	3525.68	147576	2316.91	57877	2055.09	24343	2109.95	26478	2420.68
Rleg18DRAFT_1589	222843	11232.8	243240	10713.2	454116	11150.2	90431	5021.89	50824	6889.55	50834	7268.26
Rleg18DRAFT_1590	299382	13733.5	323644	12972.3	647266	14463.3	77700	3926.79	38696	4773.7	39663	5160.93
Rleg18DRAFT_1591	222222	15170.5	248406	14817.4	491095	16330.8	66206	4979.34	28455	5224.03	29478	5708.19
Rleg18DRAFT_1592	318746	6732.08	346482	6394.1	496784	5110.93	172428	4012.11	72765	4132.95	74804	4481.42
Rleg18DRAFT_1593	102620	4888.53	111186	4627.97	217166	5039.25	59160	3104.81	28528	3654.69	31254	4223.17
Rleg18DRAFT_1594	73544	4048.41	95618	4599.08	148235	3974.8	44185	2679.61	17628	2609.6	17663	2757.96
Rleg18DRAFT_1595	115847	6651.59	163371	8196.16	232927	6514.6	84266	5330.32	27954	4316.36	29107	4740.51
Rleg18DRAFT_1596	195437	8225.41	267863	9850.49	585299	11999.3	308638	14310.7	159438	18045.8	155157	18522.9
Rleg18DRAFT_1597	54261	2703.69	101324	4411.39	89055	2161.49	39715	2180.13	16999	2277.85	15512	2192.42
Rleg18DRAFT_1598	231371	4781.84	267350	4827.92	376998	3795.35	167013	3802.74	77180	4289.67	75055	4399.99
Rleg18DRAFT_1599	43655	2441.86	68114	3329.02	46826	1275.85	13638	840.421	4820	725.047	4948	785.059
Rleg18DRAFT_1600	66354	5612.56	90342	6676.95	160032	6593.68	26195	2441.03	7135	1623.01	6952	1667.98
Rleg18DRAFT_1601	120794	5834.44	155591	6566.47	257321	6054.19	21591	1148.91	8031	1043.17	8608	1179.35
Rleg18DRAFT_1602	62164	4833.73	78337	5322.36	153304	5806.62	48541	4158.26	16912	3536.48	19869	4382.33
Rleg18DRAFT_1603	35069	2951.92	39240	2886.05	88854	3643.22	65367	6061.77	34635	7840.23	39839	9512.08
Rleg18DRAFT_1604	26010	2653.01	39209	3494.45	47831	2376.49	20384	2290.6	9154	2510.98	7264	2101.65
Rleg18DRAFT_1605	48766	5124.85	62881	5774.01	69277	3546.34	26066	3017.85	11614	3282.3	9215	2746.92
Rleg18DRAFT_1606	42055	5787.55	53106	6385.8	76866	5152.75	20424	3096.55	8945	3310.48	10915	4260.76
Rleg18DRAFT_1607	418519	15214	470955	14959	962218	17038.5	230911	9247.71	121337	11861.9	124384	12825.7
Rleg18DRAFT_1608	29172	1916.06	49203	2823.77	51129	1635.83	18676	1351.41	8902	1572.4	9803	1826.37
Rleg18DRAFT_1609	21201	2764.09	32809	3737.52	39537	2510.89	28825	4140.24	12742	4467.52	14352	5307.56
Rleg18DRAFT_1610	27760	3978.16	36145	4525.9	70767	4939.93	54897	8667.05	29494	11366.6	27861	11325.2
Rleg18DRAFT_1611	94453	6852.76	113287	7181.65	237411	8390.31	41005	3277.53	19352	3775.8	23813	4900.61
Rleg18DRAFT_1612	75996	4223.61	92993	4515.83	163801	4434.42	34909	2137.42	13808	2063.75	15435	2433.25
Rleg18DRAFT_1613	157498	7962.12	170594	7535.5	416019	10244.6	58965	3284.04	31630	4300.17	35699	5119.13
Rleg18DRAFT_1614	287135	11605.8	341678	12067.1	812340	15993.9	253358	11282	142039	15439.4	142740	16365.3
Rleg18DRAFT_1615	211044	9103.22	219653	8278.53	584595	12283	305899	14536.5	155698	18060.8	162446	19875.5
Rleg18DRAFT_1616	133778	14408.1	161942	15239.7	338476	17757.3	186149	22087.3	98380	28494.5	103379	31582.1
Rleg18DRAFT_1617	255687	47673.1	328713	53552.1	767971	69748.8	68780	14128.2	40249	20181.5	42465	22458.6
Rleg18DRAFT_1618	344353	24776.2	286832	18032.4	641524	22483.9	484527	38406.9	265474	51367.2	281175	57384.4
Rleg18DRAFT_1619	48906	5930.26	54880	5814.61	100557	5939.52	54345	7259.91	29508	9622.42	26380	9073.46
Rleg18DRAFT_1620	50378	13038.1	82177	18583.1	166327	20968.3	23384	6667.33	11005	7659.42	11980	8794.61
Rleg18DRAFT_1621	60961	3232.6	60836	2818.74	150658	3891.52	29950	1749.67	17091	2437.25	16767	2521.98
Rleg18DRAFT_1622	59183	2834.89	85565	3581.21	164356	3834.88	62527	3299.64	25938	3341.25	25836	3510.36
Rleg18DRAFT_1623	73456	2921.38	98560	3424.97	165124	3198.89	64539	2827.77	30615	3274.38	32961	3718.33
Rleg18DRAFT_1624	44416	2750.61	38729	2095.66	123829	3735.42	53817	3671.72	24118	4016.65	29815	5237.34
Rleg18DRAFT_1625	148341	8088.76	182030	8672.77	408462	10849.2	50119	3010.81	23336	3422	28193	4360.62
Rleg18DRAFT_1626	12197	1510.68	16880	1826.78	21936	1323.44	7802	1064.6	3262	1086.52	3935	1382.46
Rleg18DRAFT_1627	37365	2347.49	54516	2992.66	43929	1344.37	9612	665.292	4647	785.135	3668	653.664
Rleg18DRAFT_1628	26769	3804.7	33297	4135.11	49827	3449.69	16232	2541.68	10065	3847.11	8685	3501.42
Rleg18DRAFT_1629	89786	5875.04	131035	7491.76	229832	7325.54	38282	2759.67	19159	3371.38	19423	3605
Rleg18DRAFT_1630	108810	8694.75	166494	11624.7	310846	12099.3	16971	1494.02	8908	1914.26	8802	1995.06
Rleg18DRAFT_1631	259393	3550.01	446859	5343.63	745936	4972.79	70246	1059.14	25138	925.198	29971	1163.48
Rleg18DRAFT_1632	242773	12027.6	334057	14460.9	630456	15214.6	34272	1870.59	16273	2168.1	20916	2939.31
Rleg18DRAFT_1633	60611	6005.67	77787	6734.59	139829	6748.92	13297	1451.52	5765	1536.18	7636	2146.16
Rleg18DRAFT_1634	138664	4027.52	208072	5280.58	313774	4439.33	47145	1508.58	14408	1125.41	14479	1192.89
Rleg18DRAFT_1635	191271	7785.52	198716	7067.49	292103	5791.64	62289	2793.25	27983	3063.13	28061	3239.87
Rleg18DRAFT_1636	14249	3338.88	15331	3138.93	13959	1593.3	3431	885.721	1762	1110.34	1302	865.393
Rleg18DRAFT_1637	15856	2988.5	18571	3058.37	20694	1899.9	5690	1181.5	1604	813.012	1682	899.234
Rleg18DRAFT_1638	25918	2774.18	29293	2739.62	25602	1334.85	8109	956.225	3671	1056.7	2355	715.007
Rleg18DRAFT_1639	71650	3286.79	89614	3591.92	103167	2305.28	27060	1367.55	9684	1194.66	10760	1400.09
Rleg18DRAFT_1640	22979	1550.41	30629	1805.68	51059	1678.09	16427	1221.05	7937	1440.14	10279	1967.22
Rleg18DRAFT_1641	46628	1653.43	75432	2337.16	103006	1779.22	32997	1289.06	17731	1690.85	17140	1724
Rleg18DRAFT_1642	79910	4173.6	116268	5305.96	159639	4061.4	37612	2164.19	16925	2377.23	15818	2343.41
Rleg18DRAFT_1643	86073	12334.7	124162	15547	275177	19208.9	46968	7415.23	21772	8390.61	25997	10567.5
Rleg18DRAFT_1644	111029	37023.8	237488	69195.9	568173	92289.5	62265	22874.3	38100	34166.6	40467	38276.5
Rleg18DRAFT_1645	151001	8338.7	169684	8187.54	337252	9071.94	190383	11582.6	107118	15907.9	102711	16088.7
Rleg18DRAFT_1646	14285	3931.77	16785	4036.67	19564	2622.96	7349	2228.41	3175	2350.09	2016	1573.93
Rleg18DRAFT_1647	44988	3842.81	57840	4316.92	54175	2254.12	13191	1241.34	6043	1388.15	6079	1472.89
Rleg18DRAFT_1648	79257	4611.79	89873	4569.36	106742	3025.48	29673	1902.19	12373	1936.15	14903	2459.75
Rleg18DRAFT_1649	34248	4948.82	49717	6277.2	61556	4332.76	16197	2578.47	7583	2946.73	9017	3695.86
Rleg18DRAFT_1650	48617	5236.13	59447	5594.31	75332	3952.11	35450	4206.28	18464	5347.87	17232	5264.34
Rleg18DRAFT_1651	13688	3164.66	17508	3536.86	22009	2478.64	19832	5051.42	8142	5062.33	8039	5272
Rleg18DRAFT_1652	22584	5020.58	27461	5334.13	40826	4420.97	27575	6753.5	12412	7420.41	13257	8359.59
Rleg18DRAFT_1653	123067	4872.09	125002	4323.99	134504	2593.8	53515	2334.05	20658	2199.35	24188	2716.19
Rleg18DRAFT_1654	153040	3690.83	168387	3548.31	192513	2261.55	75909	2016.84	32909	2134.35	36800	2517.41
Rleg18DRAFT_1655	4762	620.849	5392	614.243	8402	533.588	3166	454.744	1328	465.615	1036	383.127
Rleg18DRAFT_1656	4263	2310.01	7327	3469.11	7768	2050.38	3688	2201.65	2427	3536.72	2395	3681.2
Rleg18DRAFT_1657	252853	65439.7	213343	48244.3	373376	47070.3	48597	13856.1	30336	21113.7	34742	25504.4
Rleg18DRAFT_1658	260364	4849.3	369411	6011.77	501311	4548.13	173972	3569.75	101428	5080.29	88585	4679.99
Rleg18DRAFT_1659	98595	5028.33	116493	5191.14	246881	6133.15	203874	11454.9	100502	13784	109586	15853
Rleg18DRAFT_1660	109449	4274.42	178563	6093.27	236176	4492.91	82686	3557.6	30525	3205.92	25915	2870.8
Rleg18DRAFT_1661	82313	5152.72	140990	7711.71	143995	4390.79	54220	3739.28	18931	3186.94	13135	2332.3
Rleg18DRAFT_1662	8503	3050.52	17527	5494.18	11785	2059.48	4532	1791.23	1205	1162.57	2215	2254.04
[truncated: 5,097 more rows]

## Sheet: Table S2
Table S2 RNASeq data submitted to EMBL-EBI
[truncated: 13 more rows]

## Sheet: Table S4
Table S4.	Normalised relative gene expression from RNA-Seq analysis for all genes from Rlp4292 and RlvA34, (i) free-living Rlp4292 compared to free-living RlvA34, (ii) bacteroids formed by Rlp4292 (in bean nodules) compared to free-living Rlp4292 and (iii) bacteroids formed by RlvA34 (in pea nodules) compared to free-living RlvA34. Normalised values up-regulated >2-fold are shown in green, those not differ…
[truncated: 7,403 more rows]

[truncated: 15 more sheets: Table S5, Table S6, Table S8, Table S9, Table S10, Table S11, Table S12, Table S13, Table S14, Table S15, Table S16, Table S17, Table S18, Table S19, Table S20]
